# Supplementary material for: A national survey of videolaryngoscopes and alternative intubation devices in Hungary
Source: PLoS One. 2019 Oct 10;14(10):e0223645. doi: 10.1371/journal.pone.0223645 (PMC6786552; doi:10.1371/journal.pone.0223645)
Supplement: S1 Table — (XLSX) [file pone.0223645.s003.xlsx]

## Sheet: A(z) 1. lapon lévő válaszok
Beleegyezik a kutatásban való részvételbe és az eredmények közzétételébe? (Consent for participation and publishing)	Életkor (Age in years)	Nem (Gender)	Szakmai tapasztalat (Professional experience)	Fő munkahely (Place of work)	Oktatási aktivitás (Teaching activity)	Elérhető-e a fő munkahelyének bármely munkaállomásán videolaringoszkóp? (Is any kind of videolaryngoscope available at any workstation at your workplace?)	A fő munkahelyének mely munkaállomásain érhető el azonnal videolaringoszkóp? (At which workstation at your workplace do you have a videolaryngoscope immediately/readily available?)	A fő munkahelyének mely alábbi munkaállomásain érhető el 10 percen belül videolaringoszkóp? (At which workstation at your workplace do you have a videolaryngoscope available within 10 minutes?)	Az alábbiak közül mely eszközről/eszközökről hallott már korábban? (Have you ever heard about any of the following devices?)	Az alábbiak közül mely eszköz(ök) érhető(ek) el az Ön fő munkahelyén? (Which of the following devices are available at your workplace?)	Az alábbiak közül mely eszközt/eszközöket használta valaha a betegellátásban? (Have you ever used any of the following devices?)	Milyen gyakran használ videolaringoszkópot? (How often do you use a videolaryngoscope?)	Milyen cél(ok)ból használ videolaringoszkópot? (Which of the following are indications for videolaryngoscopy?)	Milyen oktatásban részesült a videolaringoszkópiát illetően? (Which kind of education have you received regarding videolaryngoscopy?)	Mit tekint a videolaringoszkópia klinikai alternatívájának? (Which of the following do you consider as a clinical alternative to videolaryngoscopy?)	Mi alapján választották ki az Ön fő munkahelyén azt, hogy mely típusú eszköz legyen elérhető? (What was the rationale behind choosing a specific videolaryngoscope at your workplace?)	Mi a véleménye a videolaringoszkópokról? (What is your overall opinion on videolaryngoscopes?)	Milyen légútbiztosítási probléma/problémák megoldására használható Ön szerint eredményesen videolaringoszkóp? (Which kind of problems can be managed successfully with videolaryngoscopy according to you?)	Munkavégzését az alábbiak közül melyik válasz jellemzi legjobban? (Which one of the followings is the most specific to your daily professional activity?)
Igen	35	Férfi	Szakorvos 10-20 év teljes szakmai gyakorlattal	Egyetemi Klinika	Rendszeresen részt vesz szakorvosjelöltek oktatásában (átlagosan legalább heti 1 alkalommal)	Igen	Sürgősségi Osztály, Intenzív Osztály	Sebészet, Mellkassebészet, Érsebészet, Traumatológia, Sürgősségi Osztály, Intenzív Osztály	Airtraq, C-MAC, C-MAC D-blade, GlideScope, KingVision, Levitan, Pentax AWS, Vividtrac	KingVision	Airtraq, KingVision, Vividtrac	Havonta	"Előre látható nehéz légút" megoldása	Önkéntes alapú oktatás szimulátoron	Direkt laringoszkópiát, Fiberoszkópot	Nem tudom, hogy mi alapján választották ki a meglévő eszközt	Hasznos eszközök, de érdemi előnyük csak bizonyos helyzetekben érvényesül igazán	Hangrés feltárásának/látótérbe hozásának nehezítettsége, Tubusbevezetési nehézség, Igazolt vagy feltételezett traumás nyaki gerincszakasz sérülés	Betegellátás, nagyrészt anesztézia
Igen	63	Férfi	Szakorvos több mint 20 év teljes szakmai gyakorlattal	Megyei Kórház	Ritkábban oktat mint havi egy alkalom, de alkalomszerűen előfordul	Nem	Nem érhető el egyáltalán videolaringoszkóp	Egyiken sem	Airtraq	Nem érhető el egyáltalán videolaringoszkóp	Egyéb videolaringoszkóp	Ritkában	Egyéb	Nem kaptam oktatást és nem is használok ilyen eszközt	Fiberoszkópot, Laringeális maszkot	Nincs videolaringoszkóp a fő munkahelyemen	Hasznos eszközök, de érdemi előnyük csak bizonyos helyzetekben érvényesül igazán	Hangrés feltárásának/látótérbe hozásának nehezítettsége	Betegellátás, nagyrészt anesztézia
Igen	61	Férfi	Szakorvos több mint 20 év teljes szakmai gyakorlattal	Városi Kórház	Ritkábban oktat mint havi egy alkalom, de alkalomszerűen előfordul	Igen	Sebészet, Szülészet, Traumatológia, Intenzív Osztály	Sebészet, Szülészet, Traumatológia, Intenzív Osztály	Airtraq, McGrath 5, McGrath Mac, Pentax AWS	McGrath 5	Airtraq, McGrath 5, McGrath Mac	Havonta	"Váratlan nehéz légút" megoldása	Nem kaptam oktatást de használok videolaringoszkópot	Fiberoszkópot	Munkahelyi vezető döntése	Hasznos eszközök, de érdemi előnyük csak bizonyos helyzetekben érvényesül igazán	Hangrés feltárásának/látótérbe hozásának nehezítettsége, Igazolt vagy feltételezett traumás nyaki gerincszakasz sérülés	Betegellátás, nagyrészt intenzív terápia
Igen	65	Nő	Szakorvos több mint 20 év teljes szakmai gyakorlattal	Megyei Kórház	Ritkábban oktat mint havi egy alkalom, de alkalomszerűen előfordul	Igen	Intenzív Osztály, Egyéb munkaállomás	Intenzív Osztály, Egyéb munkaállomás	Egyikről sem hallottam korábban	Egyéb videolaringoszkóp	Egyiket sem	Ritkábban	"Előre látható nehéz légút" megoldása, "Váratlan nehéz légút" megoldása, Oktatás	Önkéntes alapú oktatás betegeken	Laringeális maszkot	Munkahelyi vezető döntése, Légútbiztosítás problémaköre iránt kifelyezetten érdeklődő és abban járatos kolléga véleménye, Szakmai vélemény nélküli eszközbeszerzés	Hasznos eszközök, de érdemi előnyük csak bizonyos helyzetekben érvényesül igazán	Hangrés feltárásának/látótérbe hozásának nehezítettsége, Tubusbevezetési nehézség, Gégeödéma, Igazolt vagy feltételezett traumás nyaki gerincszakasz sérülés	Oktatás
Igen	57	Nő	Szakorvos több mint 20 év teljes szakmai gyakorlattal	Megyei Kórház	Ritkábban oktat mint havi egy alkalom, de alkalomszerűen előfordul	Igen	Sebészet, Érsebészet, Urológia, Traumatológia, Ortopédia	Fül-Orr-Gégészet, Intenzív Osztály	Bullard, KingVision	KingVision	KingVision	Ritkábban	"Előre látható nehéz légút" megoldása, "Váratlan nehéz légút" megoldása, Oktatás	Önkéntes alapú oktatás szimulátoron	Fiberoszkópot, Sebészi légútat	Az eszköz beszerzési költsége, Korábbi tudományos publikációkban leírt tapasztalatok	Hasznos eszközök, de érdemi előnyük csak bizonyos helyzetekben érvényesül igazán	Hangrés feltárásának/látótérbe hozásának nehezítettsége, Váladékkal/vérrel "szennyezett" légút	Betegellátás, nagyrészt anesztézia
Igen	49	Férfi	Szakorvos több mint 20 év teljes szakmai gyakorlattal	Városi Kórház	Rendszeresen részt vesz szakorvosjelöltek oktatásában (átlagosan legalább heti 1 alkalommal)	Igen	Sebészet, Traumatológia, Sürgősségi Osztály, Intenzív Osztály	Sebészet, Traumatológia, Sürgősségi Osztály, Intenzív Osztály	Airtraq, AP Venner, Bonfils, Bullard, C-MAC, C-MAC D-blade, C-Trach, GlideScope, KingVision, Levitan, McGrath 5, McGrath Mac, Pentax AWS, Shikani, Upsherscope, Vividtrac, Wuscope, Egyéb videolaringoszkóp	Airtraq, KingVision, McGrath Mac	Airtraq, C-MAC, KingVision, McGrath 5, McGrath Mac, Egyéb videolaringoszkóp	Havonta	"Előre látható nehéz légút" megoldása, "Váratlan nehéz légút" megoldása, Oktatás	Önkéntes alapú oktatás szimulátoron	Fiberoszkópot	Az eszköz beszerzési költsége, Rövid klinikai kipróbálás során szerzett tapasztalatok, Korábbi tudományos publikációkban leírt tapasztalatok, Légútbiztosítás problémaköre iránt kifelyezetten érdeklődő és abban járatos kolléga véleménye	Hasznos eszközök, minden légútbiztosítás esetében ezt kellene használni	Hangrés feltárásának/látótérbe hozásának nehezítettsége, Váladékkal/vérrel "szennyezett" légút, Gégeödéma, Igazolt vagy feltételezett traumás nyaki gerincszakasz sérülés	Betegellátás, nagyrészt anesztézia
Igen	41	Férfi	Szakorvos 10-20 év teljes szakmai gyakorlattal	Egyetemi Klinika	Alkalmanként részt vesz szakorvosjelöltek oktatásában (átlagosan legalább havi 1 alkalommal)	Igen	Sebészet, Mellkassebészet, Érsebészet, Traumatológia, Sürgősségi Osztály, Ortopédia, Intenzív Osztály	Sebészet, Mellkassebészet, Érsebészet, Traumatológia, Sürgősségi Osztály, Ortopédia, Intenzív Osztály	C-MAC, C-MAC D-blade, GlideScope, KingVision, Pentax AWS, Vividtrac	KingVision, Vividtrac	KingVision, Vividtrac	Havonta	Oktatás, Egyéb	Önkéntes alapú oktatás szimulátoron	Fiberoszkópot, Laringeális maszkot	Az eszköz beszerzési költsége, Rövid klinikai kipróbálás során szerzett tapasztalatok	Hasznos eszközök, de érdemi előnyük csak bizonyos helyzetekben érvényesül igazán	Hangrés feltárásának/látótérbe hozásának nehezítettsége, Tubusbevezetési nehézség, Igazolt vagy feltételezett traumás nyaki gerincszakasz sérülés	Betegellátás, nagyrészt intenzív terápia
Igen	42	Férfi	Szakorvos 10-20 év teljes szakmai gyakorlattal	Megyei Kórház	Ritkábban oktat mint havi egy alkalom, de alkalomszerűen előfordul	Igen	Sebészet, Szülészet, Fül-Orr-Gégészet, Szájsebészet, Mellkassebészet, Érsebészet, Urológia, Traumatológia, Ortopédia, Gyermeksebészet, Egyéb munkaállomás	Sebészet, Szülészet, Fül-Orr-Gégészet, Szájsebészet, Mellkassebészet, Érsebészet, Urológia, Traumatológia, Ortopédia, Gyermeksebészet	Airtraq, Bonfils, C-MAC, C-MAC D-blade, C-Trach, GlideScope, Egyéb videolaringoszkóp	Bonfils, C-MAC, C-MAC D-blade	Airtraq, Bonfils, C-MAC, C-MAC D-blade, Egyéb videolaringoszkóp	Havonta	"Előre látható nehéz légút" megoldása, "Váratlan nehéz légút" megoldása	Önkéntes alapú oktatás betegeken	Direkt laringoszkópiát, Fiberoszkópot, Laringeális maszkot, Sebészi légútat, Egyéb eszközt	Munkahelyi vezető döntése	Hasznos eszközök, de érdemi előnyük csak bizonyos helyzetekben érvényesül igazán	Hangrés feltárásának/látótérbe hozásának nehezítettsége, Igazolt vagy feltételezett traumás nyaki gerincszakasz sérülés	Betegellátás, nagyrészt anesztézia
Igen	39	Férfi	Szakorvos 10-20 év teljes szakmai gyakorlattal	Egyetemi Klinika	Alkalmanként részt vesz szakorvosjelöltek oktatásában (átlagosan legalább havi 1 alkalommal)	Igen	Sebészet, Mellkassebészet, Érsebészet, Traumatológia, Gyermeksebészet, Intenzív Osztály	Sebészet, Mellkassebészet, Érsebészet, Traumatológia, Gyermeksebészet, Intenzív Osztály	C-MAC, KingVision, Pentax AWS, Vividtrac	Elérhető de nem tudom, hogy milyen típus	KingVision	Havonta	Rutin légútbiztosítás, "Előre látható nehéz légút" megoldása	Nem kaptam oktatást de használok videolaringoszkópot	Direkt laringoszkópiát, Fiberoszkópot, Egyéb eszközt	Nem tudom, hogy mi alapján választották ki a meglévő eszközt	Hasznos eszközök, de érdemi előnyük csak bizonyos helyzetekben érvényesül igazán	Hangrés feltárásának/látótérbe hozásának nehezítettsége, Igazolt vagy feltételezett traumás nyaki gerincszakasz sérülés	Betegellátás, nagyrészt anesztézia
Igen	27	Férfi	Szakorvosjelölt kevesebb mint 2 év gyakorlattal	Egyetemi Klinika	Egyáltalán nem végez oktatói tevékenységet	Igen	Elérhető, de nem tudom hogy pontosan hol, Intenzív Osztály	Nem tudom hol érhető el 10 percen belül	KingVision, Pentax AWS, Vividtrac	Elérhető de nem tudom, hogy milyen típus	Egyiket sem	Soha	Nem használok egyáltalán	Nem kaptam oktatást és nem is használok ilyen eszközt	Fiberoszkópot	Nem tudom, hogy mi alapján választották ki a meglévő eszközt	Nincs velük érdemi tapasztalatom, így megítélni sem tudom	Hangrés feltárásának/látótérbe hozásának nehezítettsége, Tubusbevezetési nehézség, Gégeödéma, Igazolt vagy feltételezett traumás nyaki gerincszakasz sérülés	Betegellátás, nagyrészt anesztézia
Igen	30	Nő	Szakorvos 10 évnél rövidebb teljes szakmai gyakorlattal	Egyetemi Klinika	Alkalmanként részt vesz szakorvosjelöltek oktatásában (átlagosan legalább havi 1 alkalommal)	Igen	Sebészet, Mellkassebészet, Érsebészet, Traumatológia, Ortopédia, Intenzív Osztály	Sebészet, Mellkassebészet, Érsebészet, Traumatológia, Ortopédia, Intenzív Osztály	Airtraq, C-MAC, KingVision, Vividtrac, Egyéb videolaringoszkóp	KingVision, Vividtrac	KingVision, Vividtrac	Hetente	Egyéb	Önkéntes alapú oktatás betegeken	Egyéb eszközt	Nem tudom, hogy mi alapján választották ki a meglévő eszközt	Hasznos eszközök, de érdemi előnyük csak bizonyos helyzetekben érvényesül igazán	Hangrés feltárásának/látótérbe hozásának nehezítettsége, Igazolt vagy feltételezett traumás nyaki gerincszakasz sérülés	Betegellátás, nagyrészt anesztézia
Igen	28	Nő	Szakorvosjelölt 2-5 év gyakorlattal	Egyetemi Klinika	Egyáltalán nem végez oktatói tevékenységet	Igen	Intenzív Osztály	Sebészet, Mellkassebészet, Érsebészet, Traumatológia, Intenzív Osztály	KingVision	KingVision	KingVision	Soha	Nem használok egyáltalán	Nem kaptam oktatást és nem is használok ilyen eszközt	Fiberoszkópot	Nem tudom, hogy mi alapján választották ki a meglévő eszközt	Nincs velük érdemi tapasztalatom, így megítélni sem tudom	Szájnyitási képtelenség, Hangrés feltárásának/látótérbe hozásának nehezítettsége, Igazolt vagy feltételezett traumás nyaki gerincszakasz sérülés	Betegellátás, nagyrészt anesztézia
Igen	40	Férfi	Szakorvos 10-20 év teljes szakmai gyakorlattal	Egyetemi Klinika	Rendszeresen részt vesz szakorvosjelöltek oktatásában (átlagosan legalább heti 1 alkalommal)	Igen	Intenzív Osztály	Sebészet, Mellkassebészet, Érsebészet, Traumatológia, Sürgősségi Osztály, Ortopédia, Intenzív Osztály	Airtraq, AP Venner, Bonfils, C-MAC, C-MAC D-blade, Coopdech, C-Trach, GlideScope, KingVision, McGrath 5, Shikani, Vividtrac	Airtraq, GlideScope, KingVision	Airtraq, GlideScope, KingVision, Vividtrac	Évente	"Előre látható nehéz légút" megoldása, "Váratlan nehéz légút" megoldása, Oktatás	Nem kaptam oktatást de használok videolaringoszkópot	Fiberoszkópot, Laringeális maszkot	Nem tudom, hogy mi alapján választották ki a meglévő eszközt	Hasznos eszközök, de érdemi előnyük csak bizonyos helyzetekben érvényesül igazán	Szájnyitási képtelenség, Hangrés feltárásának/látótérbe hozásának nehezítettsége, Igazolt vagy feltételezett traumás nyaki gerincszakasz sérülés	Betegellátás, nagyrészt anesztézia
Igen	27	Nő	Szakorvosjelölt kevesebb mint 2 év gyakorlattal	Egyetemi Klinika	Egyáltalán nem végez oktatói tevékenységet	Igen	Intenzív Osztály	Sebészet, Mellkassebészet, Érsebészet, Traumatológia, Sürgősségi Osztály, Ortopédia, Intenzív Osztály	C-MAC, KingVision, Pentax AWS, Egyéb videolaringoszkóp	Elérhető de nem tudom, hogy milyen típus, KingVision	Egyiket sem	Soha	Nem használok egyáltalán	Önkéntes alapú oktatás szimulátoron	Direkt laringoszkópiát	Légútbiztosítás problémaköre iránt kifelyezetten érdeklődő és abban járatos kolléga véleménye	Nincs velük érdemi tapasztalatom, így megítélni sem tudom	Szájnyitási képtelenség, Hangrés feltárásának/látótérbe hozásának nehezítettsége, Tubusbevezetési nehézség, Igazolt vagy feltételezett traumás nyaki gerincszakasz sérülés	Betegellátás, nagyrészt intenzív terápia
Igen	39	Férfi	Szakorvos 10-20 év teljes szakmai gyakorlattal	Egyetemi Klinika	Rendszeresen részt vesz szakorvosjelöltek oktatásában (átlagosan legalább heti 1 alkalommal)	Nem tudom	Elérhető, de nem tudom hogy pontosan hol	Nem tudom hol érhető el 10 percen belül	Airtraq, C-MAC, GlideScope, McGrath Mac	Elérhető de nem tudom, hogy milyen típus	Airtraq, GlideScope, McGrath 5, McGrath Mac	Ritkábban	"Előre látható nehéz légút" megoldása	Önkéntes alapú oktatás szimulátoron	Direkt laringoszkópiát, Fiberoszkópot, Laringeális maszkot	Nem tudom, hogy mi alapján választották ki a meglévő eszközt	Hasznos eszközök, de érdemi előnyük csak bizonyos helyzetekben érvényesül igazán	Szájnyitási képtelenség, Igazolt vagy feltételezett traumás nyaki gerincszakasz sérülés	Betegellátás, nagyrészt anesztézia
Igen	43	Nő	Szakorvos 10-20 év teljes szakmai gyakorlattal	Egyetemi Klinika	Rendszeresen részt vesz szakorvosjelöltek oktatásában (átlagosan legalább heti 1 alkalommal)	Igen	Intenzív Osztály	Intenzív Osztály	Egyikről sem hallottam korábban	Elérhető de nem tudom, hogy milyen típus	Egyéb videolaringoszkóp	Ritkábban	"Váratlan nehéz légút" megoldása, Oktatás	Önkéntes alapú oktatás szimulátoron	Fiberoszkópot	Nem tudom, hogy mi alapján választották ki a meglévő eszközt	Hasznos eszközök, de érdemi előnyük csak bizonyos helyzetekben érvényesül igazán	Hangrés feltárásának/látótérbe hozásának nehezítettsége	Betegellátás, nagyrészt anesztézia
Igen	54	Férfi	Szakorvos több mint 20 év teljes szakmai gyakorlattal	Egyetemi Klinika	Alkalmanként részt vesz szakorvosjelöltek oktatásában (átlagosan legalább havi 1 alkalommal)	Igen	Intenzív Osztály	Egyiken sem	AP Venner, Bullard, C-MAC, KingVision, Vividtrac	Elérhető de nem tudom, hogy milyen típus	Egyéb videolaringoszkóp	Ritkábban	Egyéb	Önkéntes alapú oktatás betegeken	Fiberoszkópot, Egyéb eszközt	Az eszköz beszerzési költsége	Hasznos eszközök, de érdemi előnyük csak bizonyos helyzetekben érvényesül igazán	Hangrés feltárásának/látótérbe hozásának nehezítettsége, Tubusbevezetési nehézség	Betegellátás, nagyrészt anesztézia
Igen	32	Férfi	Szakorvosjelölt 2-5 év gyakorlattal	Egyetemi Klinika	Ritkábban oktat mint havi egy alkalom, de alkalomszerűen előfordul	Igen	Elérhető, de nem tudom hogy pontosan hol, Intenzív Osztály	Intenzív Osztály	Airtraq, GlideScope, KingVision, McGrath Mac	McGrath Mac	McGrath Mac	Évente	"Előre látható nehéz légút" megoldása	Nem kaptam oktatást de használok videolaringoszkópot	Fiberoszkópot, Laringeális maszkot	Nem tudom, hogy mi alapján választották ki a meglévő eszközt	Hasznos eszközök, minden légútbiztosítás esetében ezt kellene használni	Hangrés feltárásának/látótérbe hozásának nehezítettsége, Tubusbevezetési nehézség, Váladékkal/vérrel "szennyezett" légút, Gégeödéma, Igazolt vagy feltételezett traumás nyaki gerincszakasz sérülés	Betegellátás, nagyrészt anesztézia
Igen	44	Férfi	Szakorvos 10-20 év teljes szakmai gyakorlattal	Városi Kórház	Rendszeresen részt vesz szakorvosjelöltek oktatásában (átlagosan legalább heti 1 alkalommal)	Igen	Sebészet, Érsebészet, Traumatológia, Sürgősségi Osztály, Ortopédia	Intenzív Osztály	Airtraq, Bonfils, C-MAC, GlideScope, KingVision, McGrath Mac, Pentax AWS	KingVision, McGrath Mac	Egyiket sem	Soha	Nem használok egyáltalán	Önkéntes alapú oktatás szimulátoron	Direkt laringoszkópiát, Fiberoszkópot	Rövid klinikai kipróbálás során szerzett tapasztalatok, Légútbiztosítás problémaköre iránt kifelyezetten érdeklődő és abban járatos kolléga véleménye	Hasznos eszközök, de érdemi előnyük csak bizonyos helyzetekben érvényesül igazán	Hangrés feltárásának/látótérbe hozásának nehezítettsége, Igazolt vagy feltételezett traumás nyaki gerincszakasz sérülés	Betegellátás, nagyrészt intenzív terápia
Igen	35	Nő	Szakorvos 10 évnél rövidebb teljes szakmai gyakorlattal	Városi Kórház	Rendszeresen részt vesz szakorvosjelöltek oktatásában (átlagosan legalább heti 1 alkalommal)	Igen	Sebészet, Fül-Orr-Gégészet, Szájsebészet, Mellkassebészet, Érsebészet, Traumatológia, Sürgősségi Osztály, Ortopédia, Gyermeksebészet, Intenzív Osztály, Egyéb munkaállomás	Sebészet, Fül-Orr-Gégészet, Szájsebészet, Érsebészet, Traumatológia, Sürgősségi Osztály, Ortopédia, Gyermeksebészet, Intenzív Osztály, Egyéb munkaállomás	Airtraq, KingVision	Airtraq, KingVision	Airtraq, KingVision	Havonta	Rutin légútbiztosítás, "Előre látható nehéz légút" megoldása, "Váratlan nehéz légút" megoldása, Oktatás	Nem kaptam oktatást de használok videolaringoszkópot	Fiberoszkópot	Légútbiztosítás problémaköre iránt kifelyezetten érdeklődő és abban járatos kolléga véleménye	Hasznos eszközök, de érdemi előnyük csak bizonyos helyzetekben érvényesül igazán	Hangrés feltárásának/látótérbe hozásának nehezítettsége	Betegellátás, nagyrészt anesztézia
Igen	26	Férfi	Szakorvosjelölt kevesebb mint 2 év gyakorlattal	Megyei Kórház	Egyáltalán nem végez oktatói tevékenységet	Igen	Sebészet, Mellkassebészet, Traumatológia	Sebészet, Mellkassebészet, Traumatológia, Sürgősségi Osztály, Ortopédia, Gyermeksebészet, Intenzív Osztály	Airtraq, KingVision, McGrath Mac	Airtraq, KingVision, McGrath Mac	KingVision, McGrath Mac	Havonta	Rutin légútbiztosítás, "Előre látható nehéz légút" megoldása, "Váratlan nehéz légút" megoldása	Önkéntes alapú oktatás szimulátoron	Direkt laringoszkópiát, Fiberoszkópot, Laringeális maszkot, Sebészi légútat, Egyéb eszközt	Az eszköz beszerzési költsége, Légútbiztosítás problémaköre iránt kifelyezetten érdeklődő és abban járatos kolléga véleménye	Hasznos eszközök, de érdemi előnyük csak bizonyos helyzetekben érvényesül igazán	Hangrés feltárásának/látótérbe hozásának nehezítettsége, Váladékkal/vérrel "szennyezett" légút, Gégeödéma, Igazolt vagy feltételezett traumás nyaki gerincszakasz sérülés	Betegellátás, nagyrészt anesztézia
Igen	41	Férfi	Szakorvos 10-20 év teljes szakmai gyakorlattal	Városi Kórház	Rendszeresen részt vesz szakorvosjelöltek oktatásában (átlagosan legalább heti 1 alkalommal)	Igen	Egyéb munkaállomás	Egyéb munkaállomás	Airtraq, AP Venner, C-Trach, GlideScope, KingVision, McGrath 5, McGrath Mac, Pentax AWS, Egyéb videolaringoszkóp	Airtraq, KingVision, McGrath 5, McGrath Mac	Airtraq, GlideScope, KingVision, McGrath 5, McGrath Mac, Pentax AWS, Egyéb videolaringoszkóp	Hetente	Rutin légútbiztosítás, "Előre látható nehéz légút" megoldása, "Váratlan nehéz légút" megoldása, Oktatás	Kötelező oktatás szimulátoron	Fiberoszkópot, Laringeális maszkot, Egyéb eszközt	Az eszköz beszerzési költsége, Munkahelyi vezető döntése, Légútbiztosítás problémaköre iránt kifelyezetten érdeklődő és abban járatos kolléga véleménye	Hasznos eszközök, minden légútbiztosítás esetében ezt kellene használni	Hangrés feltárásának/látótérbe hozásának nehezítettsége, Tubusbevezetési nehézség, Igazolt vagy feltételezett traumás nyaki gerincszakasz sérülés	Betegellátás, nagyrészt anesztézia
Igen	29	Férfi	Szakorvosjelölt 2-5 év gyakorlattal	Egyéb	Egyáltalán nem végez oktatói tevékenységet	Igen	Traumatológia	Traumatológia	Airtraq, KingVision, McGrath Mac, Pentax AWS	KingVision, McGrath 5	Airtraq, KingVision, McGrath 5, Pentax AWS	Havonta	Rutin légútbiztosítás	Nem kaptam oktatást de használok videolaringoszkópot	Direkt laringoszkópiát, Fiberoszkópot	Munkahelyi vezető döntése	Hasznos eszközök, de érdemi előnyük csak bizonyos helyzetekben érvényesül igazán	Egyikre sem a fentiek közül	Betegellátás, nagyrészt anesztézia
Igen	28	Férfi	Szakorvosjelölt kevesebb mint 2 év gyakorlattal	Városi Kórház	Egyáltalán nem végez oktatói tevékenységet	Igen	Elérhető, de nem tudom hogy pontosan hol	Nem tudom hol érhető el 10 percen belül	C-MAC, C-MAC D-blade, KingVision	Elérhető de nem tudom, hogy milyen típus	Egyiket sem	Soha	Nem használok egyáltalán	Nem kaptam oktatást és nem is használok ilyen eszközt	Direkt laringoszkópiát, Fiberoszkópot, Sebészi légútat	Nem tudom, hogy mi alapján választották ki a meglévő eszközt	Nincs velük érdemi tapasztalatom, így megítélni sem tudom	Hangrés feltárásának/látótérbe hozásának nehezítettsége, Tubusbevezetési nehézség, Gégeödéma, Igazolt vagy feltételezett traumás nyaki gerincszakasz sérülés	Betegellátás, nagyrészt anesztézia
Igen	55	Férfi	Szakorvos több mint 20 év teljes szakmai gyakorlattal	Egyetemi Klinika	Rendszeresen részt vesz szakorvosjelöltek oktatásában (átlagosan legalább heti 1 alkalommal)	Nem	Sebészet, Intenzív Osztály	Nem tudom hol érhető el 10 percen belül	Bonfils, Pentax AWS	Elérhető de nem tudom, hogy milyen típus, Bonfils	Bonfils	Ritkábban	"Előre látható nehéz légút" megoldása, Oktatás	Önkéntes alapú oktatás betegeken	Fiberoszkópot	Nem tudom, hogy mi alapján választották ki a meglévő eszközt	Nincs velük érdemi tapasztalatom, így megítélni sem tudom	Szájnyitási képtelenség, Igazolt vagy feltételezett traumás nyaki gerincszakasz sérülés	Betegellátás, nagyrészt anesztézia
Igen	36	Nő	Szakorvos 10-20 év teljes szakmai gyakorlattal	Egyetemi Klinika	Rendszeresen részt vesz szakorvosjelöltek oktatásában (átlagosan legalább heti 1 alkalommal)	Igen	Sebészet, Mellkassebészet, Érsebészet, Traumatológia, Ortopédia	Sebészet, Mellkassebészet, Érsebészet, Traumatológia, Sürgősségi Osztály, Ortopédia, Intenzív Osztály	Airtraq, GlideScope, McGrath Mac	McGrath Mac	GlideScope, McGrath Mac	Évente	"Előre látható nehéz légút" megoldása, "Váratlan nehéz légút" megoldása, Oktatás	Önkéntes alapú oktatás betegeken	Fiberoszkópot	Nem tudom, hogy mi alapján választották ki a meglévő eszközt	Hasznos eszközök, de érdemi előnyük csak bizonyos helyzetekben érvényesül igazán	Hangrés feltárásának/látótérbe hozásának nehezítettsége, Tubusbevezetési nehézség	Betegellátás, nagyrészt intenzív terápia
Igen	30	Nő	Szakorvosjelölt 2-5 év gyakorlattal	Egyetemi Klinika	Egyáltalán nem végez oktatói tevékenységet	Igen	Sebészet, Mellkassebészet, Érsebészet, Intenzív Osztály, Egyéb munkaállomás	Sebészet, Szájsebészet, Mellkassebészet, Érsebészet, Intenzív Osztály, Egyéb munkaállomás	KingVision, McGrath 5, McGrath Mac	McGrath Mac	KingVision, McGrath Mac	Évente	"Előre látható nehéz légút" megoldása, "Váratlan nehéz légút" megoldása	Önkéntes alapú oktatás betegeken	Fiberoszkópot, Laringeális maszkot	Az eszköz beszerzési költsége	Hasznos eszközök, de érdemi előnyük csak bizonyos helyzetekben érvényesül igazán	Hangrés feltárásának/látótérbe hozásának nehezítettsége, Gégeödéma, Igazolt vagy feltételezett traumás nyaki gerincszakasz sérülés	Betegellátás, nagyrészt anesztézia
Igen	44	Nő	Szakorvos 10-20 év teljes szakmai gyakorlattal	Egyetemi Klinika	Rendszeresen részt vesz szakorvosjelöltek oktatásában (átlagosan legalább heti 1 alkalommal)	Igen	Elérhető, de nem tudom hogy pontosan hol	Sebészet, Szájsebészet, Urológia	Egyikről sem hallottam korábban	Elérhető de nem tudom, hogy milyen típus	Egyiket sem	Havonta	"Előre látható nehéz légút" megoldása	Önkéntes alapú oktatás betegeken	Fiberoszkópot	Nem tudom, hogy mi alapján választották ki a meglévő eszközt	Hasznos eszközök, minden légútbiztosítás esetében ezt kellene használni	Hangrés feltárásának/látótérbe hozásának nehezítettsége, Igazolt vagy feltételezett traumás nyaki gerincszakasz sérülés	Betegellátás, nagyrészt anesztézia
Igen	31	Férfi	Szakorvosjelölt 2-5 év gyakorlattal	Egyetemi Klinika	Alkalmanként részt vesz szakorvosjelöltek oktatásában (átlagosan legalább havi 1 alkalommal)	Igen	Sebészet, Mellkassebészet, Érsebészet, Traumatológia, Ortopédia	Sebészet, Fül-Orr-Gégészet, Mellkassebészet, Érsebészet, Traumatológia, Sürgősségi Osztály, Ortopédia, Gyermeksebészet, Intenzív Osztály	Airtraq, Bonfils, GlideScope, KingVision, McGrath 5, McGrath Mac	McGrath Mac	KingVision, McGrath 5, Egyéb videolaringoszkóp	Havonta	"Előre látható nehéz légút" megoldása, "Váratlan nehéz légút" megoldása, Oktatás	Önkéntes alapú oktatás szimulátoron	Direkt laringoszkópiát, Fiberoszkópot, Laringeális maszkot, Sebészi légútat, Egyéb eszközt	Nem tudom, hogy mi alapján választották ki a meglévő eszközt, Munkahelyi vezető döntése	Hasznos eszközök, de érdemi előnyük csak bizonyos helyzetekben érvényesül igazán	Hangrés feltárásának/látótérbe hozásának nehezítettsége, Igazolt vagy feltételezett traumás nyaki gerincszakasz sérülés	Betegellátás, nagyrészt anesztézia
Igen	30	Férfi	Szakorvosjelölt 2-5 év gyakorlattal	Egyetemi Klinika	Egyáltalán nem végez oktatói tevékenységet	Igen	Sebészet, Mellkassebészet, Érsebészet, Traumatológia, Ortopédia, Egyéb munkaállomás	Sürgősségi Osztály, Intenzív Osztály	McGrath Mac	McGrath Mac	McGrath Mac	Ritkábban	"Előre látható nehéz légút" megoldása, "Váratlan nehéz légút" megoldása	Önkéntes alapú oktatás betegeken	Direkt laringoszkópiát, Fiberoszkópot, Laringeális maszkot, Sebészi légútat	Nem tudom, hogy mi alapján választották ki a meglévő eszközt	Hasznos eszközök, de érdemi előnyük csak bizonyos helyzetekben érvényesül igazán	Szájnyitási képtelenség, Hangrés feltárásának/látótérbe hozásának nehezítettsége, Tubusbevezetési nehézség, Igazolt vagy feltételezett traumás nyaki gerincszakasz sérülés	Betegellátás, nagyrészt anesztézia
Igen	31	Nő	Szakorvosjelölt 2-5 év gyakorlattal	Egyetemi Klinika	Ritkábban oktat mint havi egy alkalom, de alkalomszerűen előfordul	Igen	Szülészet, Traumatológia, Intenzív Osztály, Egyéb munkaállomás	Sebészet, Szülészet, Traumatológia, Intenzív Osztály, Egyéb munkaállomás	Airtraq, C-MAC, C-MAC D-blade, C-Trach, GlideScope, KingVision, McGrath Mac, Egyéb videolaringoszkóp	Elérhető de nem tudom, hogy milyen típus	GlideScope, KingVision	Havonta	"Előre látható nehéz légút" megoldása, "Váratlan nehéz légút" megoldása, Oktatás	Önkéntes alapú oktatás szimulátoron	Fiberoszkópot, Egyéb eszközt	Az eszköz beszerzési költsége, Rövid klinikai kipróbálás során szerzett tapasztalatok	Hasznos eszközök, de érdemi előnyük csak bizonyos helyzetekben érvényesül igazán	Szájnyitási képtelenség, Hangrés feltárásának/látótérbe hozásának nehezítettsége, Gégeödéma, Igazolt vagy feltételezett traumás nyaki gerincszakasz sérülés	Betegellátás, nagyrészt anesztézia
Igen	27	Férfi	Szakorvosjelölt 2-5 év gyakorlattal	Egyetemi Klinika	Alkalmanként részt vesz szakorvosjelöltek oktatásában (átlagosan legalább havi 1 alkalommal)	Igen	Sebészet, Mellkassebészet, Érsebészet, Traumatológia, Ortopédia	Sebészet, Mellkassebészet, Érsebészet, Traumatológia, Ortopédia, Intenzív Osztály	Egyéb videolaringoszkóp	Elérhető de nem tudom, hogy milyen típus	Egyéb videolaringoszkóp	Havonta	"Előre látható nehéz légút" megoldása	Nem kaptam oktatást de használok videolaringoszkópot	Direkt laringoszkópiát, Fiberoszkópot, Laringeális maszkot, Egyéb eszközt	Munkahelyi vezető döntése	Hasznos eszközök, de érdemi előnyük csak bizonyos helyzetekben érvényesül igazán	Hangrés feltárásának/látótérbe hozásának nehezítettsége, Tubusbevezetési nehézség, Igazolt vagy feltételezett traumás nyaki gerincszakasz sérülés	Betegellátás, nagyrészt anesztézia
Igen	47	Nő	Szakorvos 10-20 év teljes szakmai gyakorlattal	Egyetemi Klinika	Rendszeresen részt vesz szakorvosjelöltek oktatásában (átlagosan legalább heti 1 alkalommal)	Igen	Sebészet, Szülészet, Szájsebészet, Mellkassebészet, Érsebészet, Urológia, Traumatológia, Ortopédia, Intenzív Osztály	Fül-Orr-Gégészet, Sürgősségi Osztály, Gyermeksebészet	Airtraq, C-MAC, C-MAC D-blade, C-Trach, GlideScope, McGrath 5, McGrath Mac	McGrath Mac	McGrath 5, McGrath Mac	Hetente	"Előre látható nehéz légút" megoldása, "Váratlan nehéz légút" megoldása, Oktatás	Önkéntes alapú oktatás betegeken	Fiberoszkópot, Laringeális maszkot	Rövid klinikai kipróbálás során szerzett tapasztalatok, Korábbi tudományos publikációkban leírt tapasztalatok	Hasznos eszközök, de érdemi előnyük csak bizonyos helyzetekben érvényesül igazán	Hangrés feltárásának/látótérbe hozásának nehezítettsége, Tubusbevezetési nehézség, Igazolt vagy feltételezett traumás nyaki gerincszakasz sérülés	Betegellátás, nagyrészt anesztézia
Igen	28	Férfi	Szakorvosjelölt 2-5 év gyakorlattal	Egyetemi Klinika	Ritkábban oktat mint havi egy alkalom, de alkalomszerűen előfordul	Igen	Traumatológia	Sebészet, Szülészet, Szájsebészet, Mellkassebészet, Érsebészet, Urológia, Traumatológia, Ortopédia, Intenzív Osztály	C-MAC, KingVision, McGrath Mac	McGrath Mac	C-MAC, McGrath Mac	Havonta	"Előre látható nehéz légút" megoldása, "Váratlan nehéz légút" megoldása	Önkéntes alapú oktatás szimulátoron	Direkt laringoszkópiát, Fiberoszkópot, Laringeális maszkot, Sebészi légútat, Egyéb eszközt	Az eszköz beszerzési költsége, Légútbiztosítás problémaköre iránt kifelyezetten érdeklődő és abban járatos kolléga véleménye	Hasznos eszközök, minden légútbiztosítás esetében ezt kellene használni	Hangrés feltárásának/látótérbe hozásának nehezítettsége, Igazolt vagy feltételezett traumás nyaki gerincszakasz sérülés	Betegellátás, nagyrészt anesztézia
Igen	28	Férfi	Szakorvosjelölt kevesebb mint 2 év gyakorlattal	Egyetemi Klinika	Ritkábban oktat mint havi egy alkalom, de alkalomszerűen előfordul	Igen	Sebészet, Traumatológia	Sebészet, Mellkassebészet, Érsebészet, Traumatológia, Sürgősségi Osztály, Ortopédia, Intenzív Osztály	Egyikről sem hallottam korábban	Elérhető de nem tudom, hogy milyen típus	Egyéb videolaringoszkóp	Havonta	"Váratlan nehéz légút" megoldása, Egyéb	Nem kaptam oktatást de használok videolaringoszkópot	Direkt laringoszkópiát, Fiberoszkópot	Nem tudom, hogy mi alapján választották ki a meglévő eszközt, Munkahelyi vezető döntése	Hasznos eszközök, de érdemi előnyük csak bizonyos helyzetekben érvényesül igazán	Hangrés feltárásának/látótérbe hozásának nehezítettsége, Tubusbevezetési nehézség, Gégeödéma, Igazolt vagy feltételezett traumás nyaki gerincszakasz sérülés	Betegellátás, nagyrészt anesztézia
Igen	57	Nő	Szakorvos több mint 20 év teljes szakmai gyakorlattal	Városi Kórház	Ritkábban oktat mint havi egy alkalom, de alkalomszerűen előfordul	Igen	Traumatológia	Traumatológia	Airtraq, Bonfils, KingVision, McGrath 5	KingVision	Egyiket sem	Ritkábban	"Előre látható nehéz légút" megoldása	Kötelező oktatás szimulátoron	Fiberoszkópot	Nem tudom, hogy mi alapján választották ki a meglévő eszközt	Nincs velük érdemi tapasztalatom, így megítélni sem tudom	Hangrés feltárásának/látótérbe hozásának nehezítettsége, Igazolt vagy feltételezett traumás nyaki gerincszakasz sérülés	Betegellátás, nagyrészt anesztézia
Igen	61	Nő	Szakorvos több mint 20 év teljes szakmai gyakorlattal	Egyetemi Klinika	Alkalmanként részt vesz szakorvosjelöltek oktatásában (átlagosan legalább havi 1 alkalommal)	Igen	Szájsebészet, Urológia	Szájsebészet, Urológia	Egyéb videolaringoszkóp	McGrath Mac	Egyiket sem	Havonta	"Előre látható nehéz légút" megoldása, "Váratlan nehéz légút" megoldása	Kötelező oktatás szimulátoron	Fiberoszkópot	Rövid klinikai kipróbálás során szerzett tapasztalatok	Hasznos eszközök, de érdemi előnyük csak bizonyos helyzetekben érvényesül igazán	Hangrés feltárásának/látótérbe hozásának nehezítettsége, Tubusbevezetési nehézség, Váladékkal/vérrel "szennyezett" légút, Igazolt vagy feltételezett traumás nyaki gerincszakasz sérülés	Betegellátás, nagyrészt anesztézia
Igen	37	Nő	Szakorvos 10 évnél rövidebb teljes szakmai gyakorlattal	Egyetemi Klinika	Rendszeresen részt vesz szakorvosjelöltek oktatásában (átlagosan legalább heti 1 alkalommal)	Igen	Sebészet, Szájsebészet, Mellkassebészet, Érsebészet, Urológia, Traumatológia, Ortopédia, Intenzív Osztály	Szülészet, Fül-Orr-Gégészet, Gyermeksebészet	McGrath Mac	McGrath Mac	McGrath Mac	Havonta	"Előre látható nehéz légút" megoldása, "Váratlan nehéz légút" megoldása	Nem kaptam oktatást de használok videolaringoszkópot	Fiberoszkópot	Rövid klinikai kipróbálás során szerzett tapasztalatok	Hasznos eszközök, de érdemi előnyük csak bizonyos helyzetekben érvényesül igazán	Szájnyitási képtelenség, Hangrés feltárásának/látótérbe hozásának nehezítettsége, Tubusbevezetési nehézség, Gégeödéma, Igazolt vagy feltételezett traumás nyaki gerincszakasz sérülés	Betegellátás, nagyrészt anesztézia
Igen	31	Férfi	Szakorvosjelölt 2-5 év gyakorlattal	Egyetemi Klinika	Ritkábban oktat mint havi egy alkalom, de alkalomszerűen előfordul	Nem tudom	Nem érhető el egyáltalán videolaringoszkóp	Nem tudom hol érhető el 10 percen belül	Egyikről sem hallottam korábban	Nem érhető el egyáltalán videolaringoszkóp	Egyiket sem	Soha	Nem használok egyáltalán	Nem kaptam oktatást és nem is használok ilyen eszközt	Fiberoszkópot, Laringeális maszkot, Sebészi légútat	Nem tudom, hogy mi alapján választották ki a meglévő eszközt	Nincs velük érdemi tapasztalatom, így megítélni sem tudom	Hangrés feltárásának/látótérbe hozásának nehezítettsége, Gégeödéma, Igazolt vagy feltételezett traumás nyaki gerincszakasz sérülés	Betegellátás, nagyrészt intenzív terápia
Igen	27	Férfi	Szakorvosjelölt 2-5 év gyakorlattal	Egyetemi Klinika	Ritkábban oktat mint havi egy alkalom, de alkalomszerűen előfordul	Igen	Sebészet, Szájsebészet	Sebészet, Szájsebészet	Airtraq, GlideScope, KingVision	KingVision	KingVision	Havonta	"Előre látható nehéz légút" megoldása, Egyéb	Nem kaptam oktatást de használok videolaringoszkópot	Fiberoszkópot	Nem tudom, hogy mi alapján választották ki a meglévő eszközt	Hasznos eszközök, de érdemi előnyük csak bizonyos helyzetekben érvényesül igazán	Hangrés feltárásának/látótérbe hozásának nehezítettsége, Igazolt vagy feltételezett traumás nyaki gerincszakasz sérülés	Betegellátás, nagyrészt anesztézia
Igen	33	Férfi	Szakorvos 10 évnél rövidebb teljes szakmai gyakorlattal	Egyetemi Klinika	Alkalmanként részt vesz szakorvosjelöltek oktatásában (átlagosan legalább havi 1 alkalommal)	Igen	Gyermeksebészet	Nem tudom hol érhető el 10 percen belül	Airtraq, Bonfils, C-MAC, GlideScope, KingVision, McGrath 5, Pentax AWS, Egyéb videolaringoszkóp	Egyéb videolaringoszkóp	Pentax AWS, Egyéb videolaringoszkóp	Havonta	"Előre látható nehéz légút" megoldása, Oktatás	Önkéntes alapú oktatás szimulátoron	Direkt laringoszkópiát	Az eszköz beszerzési költsége, Rövid klinikai kipróbálás során szerzett tapasztalatok, Munkahelyi vezető döntése	Hasznos eszközök, de érdemi előnyük csak bizonyos helyzetekben érvényesül igazán	Hangrés feltárásának/látótérbe hozásának nehezítettsége, Igazolt vagy feltételezett traumás nyaki gerincszakasz sérülés	Betegellátás, nagyrészt anesztézia
Igen	52	Férfi	Szakorvos több mint 20 év teljes szakmai gyakorlattal	Egyetemi Klinika	Rendszeresen részt vesz szakorvosjelöltek oktatásában (átlagosan legalább heti 1 alkalommal)	Igen	Sebészet	Sebészet	Pentax AWS	Pentax AWS	Pentax AWS	Hetente	Rutin légútbiztosítás, Oktatás	Önkéntes alapú oktatás betegeken	Direkt laringoszkópiát, Fiberoszkópot	Nem tudom, hogy mi alapján választották ki a meglévő eszközt	Hasznos eszközök, de érdemi előnyük csak bizonyos helyzetekben érvényesül igazán	Hangrés feltárásának/látótérbe hozásának nehezítettsége, Igazolt vagy feltételezett traumás nyaki gerincszakasz sérülés	Egyéb betegellátási feladatok
Igen	30	Nő	Szakorvosjelölt 2-5 év gyakorlattal	Egyetemi Klinika	Egyáltalán nem végez oktatói tevékenységet	Igen	Szájsebészet	Szájsebészet	Airtraq, Bonfils, GlideScope, KingVision, Pentax AWS	KingVision	KingVision	Hetente	"Előre látható nehéz légút" megoldása, "Váratlan nehéz légút" megoldása	Önkéntes alapú oktatás szimulátoron	Fiberoszkópot	Nem tudom, hogy mi alapján választották ki a meglévő eszközt	Hasznos eszközök, de érdemi előnyük csak bizonyos helyzetekben érvényesül igazán	Hangrés feltárásának/látótérbe hozásának nehezítettsége	Betegellátás, nagyrészt anesztézia
Igen	33	Nő	Szakorvos 10 évnél rövidebb teljes szakmai gyakorlattal	Egyetemi Klinika	Rendszeresen részt vesz szakorvosjelöltek oktatásában (átlagosan legalább heti 1 alkalommal)	Nem	Nem érhető el egyáltalán videolaringoszkóp	Egyiken sem	Airtraq, Bonfils	Nem érhető el egyáltalán videolaringoszkóp	Egyéb videolaringoszkóp	Soha	Nem használok egyáltalán	Önkéntes alapú oktatás betegeken	Fiberoszkópot	Nincs videolaringoszkóp a fő munkahelyemen	Hasznos eszközök, de érdemi előnyük csak bizonyos helyzetekben érvényesül igazán	Hangrés feltárásának/látótérbe hozásának nehezítettsége, Tubusbevezetési nehézség, Gégeödéma, Igazolt vagy feltételezett traumás nyaki gerincszakasz sérülés	Betegellátás, nagyrészt intenzív terápia
Igen	47	Nő	Szakorvos 10-20 év teljes szakmai gyakorlattal	Egyetemi Klinika	Rendszeresen részt vesz szakorvosjelöltek oktatásában (átlagosan legalább heti 1 alkalommal)	Igen	Szülészet, Szájsebészet	Szülészet, Szájsebészet	Airtraq, Bonfils, KingVision, McGrath Mac, Pentax AWS	KingVision	Airtraq	Hetente	"Előre látható nehéz légút" megoldása, "Váratlan nehéz légút" megoldása	Önkéntes alapú oktatás szimulátoron	Fiberoszkópot, Laringeális maszkot	Az eszköz beszerzési költsége, Rövid klinikai kipróbálás során szerzett tapasztalatok	Hasznos eszközök, minden légútbiztosítás esetében ezt kellene használni	Hangrés feltárásának/látótérbe hozásának nehezítettsége, Igazolt vagy feltételezett traumás nyaki gerincszakasz sérülés	Betegellátás, nagyrészt anesztézia
Igen	26	Férfi	Szakorvosjelölt kevesebb mint 2 év gyakorlattal	Egyetemi Klinika	Egyáltalán nem végez oktatói tevékenységet	Igen	Fül-Orr-Gégészet	Nem tudom hol érhető el 10 percen belül	Airtraq, C-MAC, Egyéb videolaringoszkóp	Elérhető de nem tudom, hogy milyen típus	Egyiket sem	Soha	Nem használok egyáltalán	Önkéntes alapú oktatás szimulátoron	Fiberoszkópot, Laringeális maszkot, Sebészi légútat	Nem tudom, hogy mi alapján választották ki a meglévő eszközt	Nincs velük érdemi tapasztalatom, így megítélni sem tudom	Szájnyitási képtelenség, Hangrés feltárásának/látótérbe hozásának nehezítettsége, Gégeödéma, Igazolt vagy feltételezett traumás nyaki gerincszakasz sérülés	Betegellátás, nagyrészt intenzív terápia
Igen	29	Férfi	Szakorvosjelölt 2-5 év gyakorlattal	Egyetemi Klinika	Ritkábban oktat mint havi egy alkalom, de alkalomszerűen előfordul	Igen	Sebészet, Szülészet, Mellkassebészet, Érsebészet, Gyermeksebészet, Intenzív Osztály	Sebészet, Szülészet, Mellkassebészet, Érsebészet, Gyermeksebészet, Intenzív Osztály	Airtraq, Bonfils, C-Trach, GlideScope, KingVision, McGrath 5, McGrath Mac, Pentax AWS, Vividtrac, Egyéb videolaringoszkóp	KingVision, Pentax AWS	KingVision, Pentax AWS	Havonta	Rutin légútbiztosítás, "Előre látható nehéz légút" megoldása	Önkéntes alapú oktatás szimulátoron	Direkt laringoszkópiát, Fiberoszkópot, Laringeális maszkot, Sebészi légútat, Egyéb eszközt	Nem tudom, hogy mi alapján választották ki a meglévő eszközt	Hasznos eszközök, de érdemi előnyük csak bizonyos helyzetekben érvényesül igazán	Szájnyitási képtelenség, Hangrés feltárásának/látótérbe hozásának nehezítettsége, Igazolt vagy feltételezett traumás nyaki gerincszakasz sérülés	Betegellátás, nagyrészt intenzív terápia
Igen	52	Nő	Szakorvos több mint 20 év teljes szakmai gyakorlattal	Egyetemi Klinika	Alkalmanként részt vesz szakorvosjelöltek oktatásában (átlagosan legalább havi 1 alkalommal)	Igen	Szülészet, Szájsebészet, Urológia, Intenzív Osztály	Szülészet, Szájsebészet, Urológia, Intenzív Osztály	McGrath Mac	McGrath Mac	McGrath Mac	Hetente	"Előre látható nehéz légút" megoldása, "Váratlan nehéz légút" megoldása, Oktatás	Önkéntes alapú oktatás szimulátoron	Fiberoszkópot, Laringeális maszkot	Rövid klinikai kipróbálás során szerzett tapasztalatok	Hasznos eszközök, de érdemi előnyük csak bizonyos helyzetekben érvényesül igazán	Hangrés feltárásának/látótérbe hozásának nehezítettsége, Tubusbevezetési nehézség, Igazolt vagy feltételezett traumás nyaki gerincszakasz sérülés	Betegellátás, nagyrészt anesztézia
Igen	29	Férfi	Szakorvosjelölt 2-5 év gyakorlattal	Egyetemi Klinika	Rendszeresen részt vesz szakorvosjelöltek oktatásában (átlagosan legalább heti 1 alkalommal)	Igen	Sebészet, Mellkassebészet, Érsebészet, Traumatológia, Ortopédia, Intenzív Osztály	Sebészet, Szülészet, Fül-Orr-Gégészet, Szájsebészet, Mellkassebészet, Érsebészet, Urológia, Traumatológia, Sürgősségi Osztály, Ortopédia, Gyermeksebészet, Intenzív Osztály	C-MAC, C-MAC D-blade, C-Trach, GlideScope, McGrath 5, McGrath Mac	McGrath 5, McGrath Mac	McGrath 5, McGrath Mac	Havonta	"Váratlan nehéz légút" megoldása	Nem kaptam oktatást és nem is használok ilyen eszközt	Fiberoszkópot, Egyéb eszközt	Munkahelyi vezető döntése	Hasznos eszközök, de érdemi előnyük csak bizonyos helyzetekben érvényesül igazán	Szájnyitási képtelenség, Igazolt vagy feltételezett traumás nyaki gerincszakasz sérülés	Betegellátás, nagyrészt anesztézia
Igen	28	Nő	Szakorvosjelölt kevesebb mint 2 év gyakorlattal	Egyetemi Klinika	Egyáltalán nem végez oktatói tevékenységet	Igen	Sebészet, Fül-Orr-Gégészet, Szájsebészet, Mellkassebészet, Érsebészet, Traumatológia, Ortopédia, Intenzív Osztály	Sebészet, Fül-Orr-Gégészet, Szájsebészet, Mellkassebészet, Érsebészet, Traumatológia, Ortopédia, Intenzív Osztály	Airtraq, C-MAC, GlideScope, McGrath 5, McGrath Mac	Elérhető de nem tudom, hogy milyen típus	Egyiket sem	Soha	Nem használok egyáltalán	Nem kaptam oktatást és nem is használok ilyen eszközt	Fiberoszkópot	Nem tudom, hogy mi alapján választották ki a meglévő eszközt	Nincs velük érdemi tapasztalatom, így megítélni sem tudom	Egyikre sem a fentiek közül	Betegellátás, nagyrészt intenzív terápia
Igen	37	Férfi	Szakorvos 10-20 év teljes szakmai gyakorlattal	Egyetemi Klinika	Rendszeresen részt vesz szakorvosjelöltek oktatásában (átlagosan legalább heti 1 alkalommal)	Igen	Szülészet, Szájsebészet, Gyermeksebészet, Intenzív Osztály	Szülészet, Fül-Orr-Gégészet, Szájsebészet, Urológia, Ortopédia, Gyermeksebészet, Intenzív Osztály	Airtraq, KingVision, Pentax AWS	KingVision, Pentax AWS	KingVision	Évente	"Váratlan nehéz légút" megoldása	Nem kaptam oktatást de használok videolaringoszkópot	Fiberoszkópot, Laringeális maszkot, Sebészi légútat	Az eszköz beszerzési költsége	Hasznos eszközök, de érdemi előnyük csak bizonyos helyzetekben érvényesül igazán	Szájnyitási képtelenség, Hangrés feltárásának/látótérbe hozásának nehezítettsége, Tubusbevezetési nehézség, Igazolt vagy feltételezett traumás nyaki gerincszakasz sérülés	Betegellátás, nagyrészt anesztézia
Igen	41	Nő	Szakorvos 10-20 év teljes szakmai gyakorlattal	Egyetemi Klinika	Egyáltalán nem végez oktatói tevékenységet	Igen	Szájsebészet	Szájsebészet	Egyikről sem hallottam korábban	Egyéb videolaringoszkóp	Egyéb videolaringoszkóp	Soha	Nem használok egyáltalán	Nem kaptam oktatást és nem is használok ilyen eszközt	Fiberoszkópot	Nem tudom, hogy mi alapján választották ki a meglévő eszközt	Nincs velük érdemi tapasztalatom, így megítélni sem tudom	Hangrés feltárásának/látótérbe hozásának nehezítettsége	Betegellátás, nagyrészt anesztézia
Igen	38	Nő	Szakorvos 10 évnél rövidebb teljes szakmai gyakorlattal	Egyetemi Klinika	Egyáltalán nem végez oktatói tevékenységet	Igen	Szájsebészet	Szülészet, Szájsebészet, Egyéb munkaállomás	Airtraq, KingVision	KingVision	KingVision	Évente	"Előre látható nehéz légút" megoldása	Önkéntes alapú oktatás betegeken	Fiberoszkópot	Légútbiztosítás problémaköre iránt kifelyezetten érdeklődő és abban járatos kolléga véleménye	Hasznos eszközök, de érdemi előnyük csak bizonyos helyzetekben érvényesül igazán	Hangrés feltárásának/látótérbe hozásának nehezítettsége, Tubusbevezetési nehézség	Betegellátás, nagyrészt anesztézia
Igen	47	Férfi	Szakorvos több mint 20 év teljes szakmai gyakorlattal	Egyetemi Klinika	Rendszeresen részt vesz szakorvosjelöltek oktatásában (átlagosan legalább heti 1 alkalommal)	Igen	Sebészet, Traumatológia, Ortopédia	Sebészet, Traumatológia, Ortopédia	Airtraq, McGrath 5, McGrath Mac	McGrath Mac	McGrath Mac	Havonta	"Előre látható nehéz légút" megoldása, "Váratlan nehéz légút" megoldása	Nem kaptam oktatást de használok videolaringoszkópot	Direkt laringoszkópiát, Fiberoszkópot	Nem tudom, hogy mi alapján választották ki a meglévő eszközt	Hasznos eszközök, minden légútbiztosítás esetében ezt kellene használni	Hangrés feltárásának/látótérbe hozásának nehezítettsége, Igazolt vagy feltételezett traumás nyaki gerincszakasz sérülés	Betegellátás, nagyrészt anesztézia
Igen	38	Férfi	Szakorvos 10 évnél rövidebb teljes szakmai gyakorlattal	Egyetemi Klinika	Rendszeresen részt vesz szakorvosjelöltek oktatásában (átlagosan legalább heti 1 alkalommal)	Igen	Sebészet, Szülészet, Mellkassebészet, Érsebészet, Traumatológia, Ortopédia	Nem tudom hol érhető el 10 percen belül	GlideScope, KingVision, McGrath 5	McGrath 5	GlideScope, KingVision, McGrath 5	Havonta	Oktatás	Önkéntes alapú oktatás szimulátoron	Fiberoszkópot, Laringeális maszkot	Rövid klinikai kipróbálás során szerzett tapasztalatok, Munkahelyi vezető döntése, Légútbiztosítás problémaköre iránt kifelyezetten érdeklődő és abban járatos kolléga véleménye	Hasznos eszközök, de érdemi előnyük csak bizonyos helyzetekben érvényesül igazán	Hangrés feltárásának/látótérbe hozásának nehezítettsége	Betegellátás, nagyrészt anesztézia
Igen	36	Nő	Szakorvos 10-20 év teljes szakmai gyakorlattal	Egyetemi Klinika	Rendszeresen részt vesz szakorvosjelöltek oktatásában (átlagosan legalább heti 1 alkalommal)	Igen	Intenzív Osztály	Intenzív Osztály	Bonfils, C-MAC, GlideScope, KingVision, Pentax AWS	Airtraq	Airtraq	Soha	Egyéb	Önkéntes alapú oktatás szimulátoron	Fiberoszkópot	Légútbiztosítás problémaköre iránt kifelyezetten érdeklődő és abban járatos kolléga véleménye	Hasznos eszközök, de érdemi előnyük csak bizonyos helyzetekben érvényesül igazán	Hangrés feltárásának/látótérbe hozásának nehezítettsége, Tubusbevezetési nehézség, Igazolt vagy feltételezett traumás nyaki gerincszakasz sérülés	Betegellátás, nagyrészt intenzív terápia
Igen	28	Nő	Szakorvosjelölt 2-5 év gyakorlattal	Egyetemi Klinika	Alkalmanként részt vesz szakorvosjelöltek oktatásában (átlagosan legalább havi 1 alkalommal)	Nem	Szájsebészet, Gyermeksebészet	Szájsebészet, Gyermeksebészet	GlideScope, Pentax AWS	Elérhető de nem tudom, hogy milyen típus	Egyiket sem	Soha	Nem használok egyáltalán	Nem kaptam oktatást és nem is használok ilyen eszközt	Direkt laringoszkópiát, Fiberoszkópot, Egyéb eszközt	Nincs videolaringoszkóp a fő munkahelyemen	Nincs velük érdemi tapasztalatom, így megítélni sem tudom	Szájnyitási képtelenség, Igazolt vagy feltételezett traumás nyaki gerincszakasz sérülés	Betegellátás, nagyrészt intenzív terápia
Igen	35	Férfi	Szakorvos 10-20 év teljes szakmai gyakorlattal	Megyei Kórház	Alkalmanként részt vesz szakorvosjelöltek oktatásában (átlagosan legalább havi 1 alkalommal)	Igen	Sebészet	Sebészet, Szülészet, Fül-Orr-Gégészet, Szájsebészet, Mellkassebészet, Érsebészet, Urológia, Traumatológia, Sürgősségi Osztály, Ortopédia, Intenzív Osztály	GlideScope, McGrath 5	McGrath 5	McGrath 5	Évente	"Előre látható nehéz légút" megoldása, "Váratlan nehéz légút" megoldása	Önkéntes alapú oktatás betegeken	Fiberoszkópot	Munkahelyi vezető döntése	Hasznos eszközök, de érdemi előnyük csak bizonyos helyzetekben érvényesül igazán	Hangrés feltárásának/látótérbe hozásának nehezítettsége, Tubusbevezetési nehézség	Betegellátás, nagyrészt anesztézia
Igen	41	Férfi	Szakorvos 10-20 év teljes szakmai gyakorlattal	Városi Kórház	Alkalmanként részt vesz szakorvosjelöltek oktatásában (átlagosan legalább havi 1 alkalommal)	Igen	Sebészet, Traumatológia, Intenzív Osztály	Sebészet, Traumatológia, Intenzív Osztály	Airtraq, KingVision	Airtraq, KingVision	Airtraq, KingVision	Évente	"Előre látható nehéz légút" megoldása, Oktatás	Önkéntes alapú oktatás betegeken	Direkt laringoszkópiát, Fiberoszkópot, Laringeális maszkot	Nem tudom, hogy mi alapján választották ki a meglévő eszközt	Hasznos eszközök, de érdemi előnyük csak bizonyos helyzetekben érvényesül igazán	Hangrés feltárásának/látótérbe hozásának nehezítettsége, Igazolt vagy feltételezett traumás nyaki gerincszakasz sérülés	Betegellátás, nagyrészt anesztézia
Igen	28	Nő	Szakorvosjelölt kevesebb mint 2 év gyakorlattal	Egyetemi Klinika	Egyáltalán nem végez oktatói tevékenységet	Igen	Elérhető, de nem tudom hogy pontosan hol	Sebészet, Fül-Orr-Gégészet, Szájsebészet, Mellkassebészet, Érsebészet, Urológia, Traumatológia, Ortopédia, Intenzív Osztály	Airtraq, GlideScope, McGrath 5, McGrath Mac	Elérhető de nem tudom, hogy milyen típus	Airtraq, McGrath 5	Évente	"Váratlan nehéz légút" megoldása	Önkéntes alapú oktatás szimulátoron	Fiberoszkópot, Laringeális maszkot	Nem tudom, hogy mi alapján választották ki a meglévő eszközt	Hasznos eszközök, de érdemi előnyük csak bizonyos helyzetekben érvényesül igazán	Szájnyitási képtelenség, Hangrés feltárásának/látótérbe hozásának nehezítettsége, Gégeödéma, Igazolt vagy feltételezett traumás nyaki gerincszakasz sérülés	Betegellátás, nagyrészt intenzív terápia
Igen	47	Férfi	Szakorvos több mint 20 év teljes szakmai gyakorlattal	Megyei Kórház	Rendszeresen részt vesz szakorvosjelöltek oktatásában (átlagosan legalább heti 1 alkalommal)	Nem	Nem érhető el egyáltalán videolaringoszkóp	Egyiken sem	Airtraq, GlideScope	Nem érhető el egyáltalán videolaringoszkóp	Airtraq, GlideScope	Ritkábban	Nem használok egyáltalán	Nem kaptam oktatást és nem is használok ilyen eszközt	Direkt laringoszkópiát, Fiberoszkópot	Nincs videolaringoszkóp a fő munkahelyemen	Hasznos eszközök, de érdemi előnyük csak bizonyos helyzetekben érvényesül igazán	Hangrés feltárásának/látótérbe hozásának nehezítettsége, Tubusbevezetési nehézség, Igazolt vagy feltételezett traumás nyaki gerincszakasz sérülés	Betegellátás, nagyrészt intenzív terápia
Igen	50	Férfi	Szakorvos több mint 20 év teljes szakmai gyakorlattal	Városi Kórház	Alkalmanként részt vesz szakorvosjelöltek oktatásában (átlagosan legalább havi 1 alkalommal)	Igen	Sebészet, Szülészet, Fül-Orr-Gégészet, Traumatológia, Intenzív Osztály	Sebészet, Szülészet, Fül-Orr-Gégészet, Urológia, Traumatológia, Sürgősségi Osztály, Intenzív Osztály	Airtraq, GlideScope, KingVision, McGrath Mac	KingVision	GlideScope, KingVision	Havonta	"Előre látható nehéz légút" megoldása, "Váratlan nehéz légút" megoldása, Oktatás	Önkéntes alapú oktatás szimulátoron	Nem ismerek alternatív eszközt/eljárást	Rövid klinikai kipróbálás során szerzett tapasztalatok	Hasznos eszközök, de érdemi előnyük csak bizonyos helyzetekben érvényesül igazán	Hangrés feltárásának/látótérbe hozásának nehezítettsége, Váladékkal/vérrel "szennyezett" légút, Gégeödéma, Igazolt vagy feltételezett traumás nyaki gerincszakasz sérülés	Betegellátás, nagyrészt intenzív terápia
Igen	40	Férfi	Szakorvos 10-20 év teljes szakmai gyakorlattal	Városi Kórház	Egyáltalán nem végez oktatói tevékenységet	Igen	Egyéb munkaállomás	Sebészet, Szülészet, Fül-Orr-Gégészet, Urológia, Traumatológia, Ortopédia, Intenzív Osztály	KingVision	KingVision	KingVision	Ritkábban	Egyéb	Önkéntes alapú oktatás betegeken	Laringeális maszkot, Egyéb eszközt	Nem tudom, hogy mi alapján választották ki a meglévő eszközt	Hasznos eszközök, de érdemi előnyük csak bizonyos helyzetekben érvényesül igazán	Szájnyitási képtelenség, Igazolt vagy feltételezett traumás nyaki gerincszakasz sérülés	Betegellátás, nagyrészt anesztézia
Igen	37	Férfi	Szakorvos 10-20 év teljes szakmai gyakorlattal	Városi Kórház	Ritkábban oktat mint havi egy alkalom, de alkalomszerűen előfordul	Igen	Sebészet	Sebészet, Szülészet, Fül-Orr-Gégészet, Urológia, Traumatológia, Intenzív Osztály	Airtraq, Bonfils, C-MAC, GlideScope, KingVision, Vividtrac	KingVision	Bonfils, KingVision	Havonta	Rutin légútbiztosítás, "Előre látható nehéz légút" megoldása, "Váratlan nehéz légút" megoldása	Önkéntes alapú oktatás betegeken	Direkt laringoszkópiát, Fiberoszkópot, Laringeális maszkot, Sebészi légútat, Egyéb eszközt	Az eszköz beszerzési költsége, Munkahelyi vezető döntése	Hasznos eszközök, de érdemi előnyük csak bizonyos helyzetekben érvényesül igazán	Hangrés feltárásának/látótérbe hozásának nehezítettsége, Igazolt vagy feltételezett traumás nyaki gerincszakasz sérülés	Betegellátás, nagyrészt anesztézia
Igen	43	Nő	Szakorvos 10-20 év teljes szakmai gyakorlattal	Városi Kórház	Rendszeresen részt vesz szakorvosjelöltek oktatásában (átlagosan legalább heti 1 alkalommal)	Igen	Traumatológia, Egyéb munkaállomás	Traumatológia, Egyéb munkaállomás	Airtraq, AP Venner, C-MAC, C-Trach, GlideScope, KingVision, McGrath Mac	Airtraq, KingVision	Airtraq, KingVision	Hetente	Rutin légútbiztosítás, "Előre látható nehéz légút" megoldása, Egyéb	Önkéntes alapú oktatás szimulátoron	Egyéb eszközt	Rövid klinikai kipróbálás során szerzett tapasztalatok, Légútbiztosítás problémaköre iránt kifelyezetten érdeklődő és abban járatos kolléga véleménye	Hasznos eszközök, de érdemi előnyük csak bizonyos helyzetekben érvényesül igazán	Hangrés feltárásának/látótérbe hozásának nehezítettsége, Igazolt vagy feltételezett traumás nyaki gerincszakasz sérülés	Betegellátás, nagyrészt anesztézia
Igen	43	Férfi	Szakorvos 10-20 év teljes szakmai gyakorlattal	Megyei Kórház	Alkalmanként részt vesz szakorvosjelöltek oktatásában (átlagosan legalább havi 1 alkalommal)	Nem	Nem érhető el egyáltalán videolaringoszkóp	Egyiken sem	Airtraq, GlideScope, KingVision, McGrath 5	Nem érhető el egyáltalán videolaringoszkóp	KingVision	Havonta	"Előre látható nehéz légút" megoldása, "Váratlan nehéz légút" megoldása, Oktatás	Nem kaptam oktatást de használok videolaringoszkópot	Fiberoszkópot	Nincs videolaringoszkóp a fő munkahelyemen	Hasznos eszközök, de érdemi előnyük csak bizonyos helyzetekben érvényesül igazán	Szájnyitási képtelenség, Hangrés feltárásának/látótérbe hozásának nehezítettsége, Igazolt vagy feltételezett traumás nyaki gerincszakasz sérülés	Betegellátás, nagyrészt anesztézia
Igen	55	Férfi	Szakorvos több mint 20 év teljes szakmai gyakorlattal	Városi Kórház	Egyáltalán nem végez oktatói tevékenységet	Nem	Nem érhető el egyáltalán videolaringoszkóp	Egyiken sem	Egyéb videolaringoszkóp	Nem érhető el egyáltalán videolaringoszkóp	Egyiket sem	Soha	Nem használok egyáltalán	Nem kaptam oktatást és nem is használok ilyen eszközt	Fiberoszkópot	Nincs videolaringoszkóp a fő munkahelyemen	Nincs velük érdemi tapasztalatom, így megítélni sem tudom	Hangrés feltárásának/látótérbe hozásának nehezítettsége, Gégeödéma, Igazolt vagy feltételezett traumás nyaki gerincszakasz sérülés	Betegellátás, nagyrészt intenzív terápia
Igen	41	Nő	Szakorvos 10 évnél rövidebb teljes szakmai gyakorlattal	Megyei Kórház	Ritkábban oktat mint havi egy alkalom, de alkalomszerűen előfordul	Nem	Nem érhető el egyáltalán videolaringoszkóp	Egyiken sem	Egyikről sem hallottam korábban	Nem érhető el egyáltalán videolaringoszkóp	Egyiket sem	Soha	Nem használok egyáltalán	Nem kaptam oktatást és nem is használok ilyen eszközt	Fiberoszkópot	Nincs videolaringoszkóp a fő munkahelyemen	Hasznos eszközök, de érdemi előnyük csak bizonyos helyzetekben érvényesül igazán	Hangrés feltárásának/látótérbe hozásának nehezítettsége, Tubusbevezetési nehézség	Betegellátás, nagyrészt anesztézia
Igen	58	Férfi	Szakorvos 10-20 év teljes szakmai gyakorlattal	Megyei Kórház	Ritkábban oktat mint havi egy alkalom, de alkalomszerűen előfordul	Nem	Nem érhető el egyáltalán videolaringoszkóp	Egyiken sem	Airtraq	Nem érhető el egyáltalán videolaringoszkóp	Egyiket sem	Soha	Nem használok egyáltalán	Nem kaptam oktatást és nem is használok ilyen eszközt	Direkt laringoszkópiát, Fiberoszkópot	Nincs videolaringoszkóp a fő munkahelyemen	Nincs velük érdemi tapasztalatom, így megítélni sem tudom	Hangrés feltárásának/látótérbe hozásának nehezítettsége, Igazolt vagy feltételezett traumás nyaki gerincszakasz sérülés	Betegellátás, nagyrészt anesztézia
Igen	30	Férfi	Szakorvos 10 évnél rövidebb teljes szakmai gyakorlattal	Városi Kórház	Egyáltalán nem végez oktatói tevékenységet	Igen	Sebészet	Sebészet, Szülészet, Fül-Orr-Gégészet, Szájsebészet, Érsebészet, Urológia, Traumatológia, Sürgősségi Osztály, Ortopédia	Airtraq, Bonfils, Bullard, C-MAC, GlideScope, KingVision	KingVision	KingVision	Havonta	Rutin légútbiztosítás, "Előre látható nehéz légút" megoldása, "Váratlan nehéz légút" megoldása	Önkéntes alapú oktatás betegeken	Direkt laringoszkópiát, Fiberoszkópot, Laringeális maszkot, Sebészi légútat	Rövid klinikai kipróbálás során szerzett tapasztalatok	Hasznos eszközök, de érdemi előnyük csak bizonyos helyzetekben érvényesül igazán	Szájnyitási képtelenség, Hangrés feltárásának/látótérbe hozásának nehezítettsége, Tubusbevezetési nehézség, Igazolt vagy feltételezett traumás nyaki gerincszakasz sérülés	Betegellátás, nagyrészt anesztézia
Igen	35	Nő	Szakorvos 10 évnél rövidebb teljes szakmai gyakorlattal	Megyei Kórház	Ritkábban oktat mint havi egy alkalom, de alkalomszerűen előfordul	Nem	Nem érhető el egyáltalán videolaringoszkóp	Egyiken sem	KingVision	Nem érhető el egyáltalán videolaringoszkóp	Egyiket sem	Soha	Nem használok egyáltalán	Önkéntes alapú oktatás szimulátoron	Direkt laringoszkópiát, Fiberoszkópot	Nincs videolaringoszkóp a fő munkahelyemen	Nincs velük érdemi tapasztalatom, így megítélni sem tudom	Szájnyitási képtelenség, Igazolt vagy feltételezett traumás nyaki gerincszakasz sérülés	Betegellátás, nagyrészt anesztézia
Igen	48	Férfi	Szakorvos több mint 20 év teljes szakmai gyakorlattal	Megyei Kórház	Alkalmanként részt vesz szakorvosjelöltek oktatásában (átlagosan legalább havi 1 alkalommal)	Nem	Nem érhető el egyáltalán videolaringoszkóp	Egyiken sem	Egyikről sem hallottam korábban	Nem érhető el egyáltalán videolaringoszkóp	Egyiket sem	Soha	Nem használok egyáltalán	Nem kaptam oktatást és nem is használok ilyen eszközt	Direkt laringoszkópiát, Fiberoszkópot	Nincs videolaringoszkóp a fő munkahelyemen	Nincs velük érdemi tapasztalatom, így megítélni sem tudom	Hangrés feltárásának/látótérbe hozásának nehezítettsége, Igazolt vagy feltételezett traumás nyaki gerincszakasz sérülés	Betegellátás, nagyrészt intenzív terápia
Igen	50	Férfi	Szakorvos több mint 20 év teljes szakmai gyakorlattal	Megyei Kórház	Rendszeresen részt vesz szakorvosjelöltek oktatásában (átlagosan legalább heti 1 alkalommal)	Nem	Nem érhető el egyáltalán videolaringoszkóp	Egyiken sem	Egyikről sem hallottam korábban	Nem érhető el egyáltalán videolaringoszkóp	Egyiket sem	Soha	Nem használok egyáltalán	Nem kaptam oktatást és nem is használok ilyen eszközt	Fiberoszkópot	Nincs videolaringoszkóp a fő munkahelyemen	Nincs velük érdemi tapasztalatom, így megítélni sem tudom	Hangrés feltárásának/látótérbe hozásának nehezítettsége, Igazolt vagy feltételezett traumás nyaki gerincszakasz sérülés	Betegellátás, nagyrészt anesztézia
Igen	41	Nő	Szakorvos 10 évnél rövidebb teljes szakmai gyakorlattal	Megyei Kórház	Alkalmanként részt vesz szakorvosjelöltek oktatásában (átlagosan legalább havi 1 alkalommal)	Nem	Nem érhető el egyáltalán videolaringoszkóp	Egyiken sem	Airtraq, Bonfils, C-MAC, GlideScope	Nem érhető el egyáltalán videolaringoszkóp	Egyiket sem	Soha	Nem használok egyáltalán	Nem kaptam oktatást és nem is használok ilyen eszközt	Direkt laringoszkópiát, Fiberoszkópot, Egyéb eszközt	Nincs videolaringoszkóp a fő munkahelyemen	Nincs velük érdemi tapasztalatom, így megítélni sem tudom	Hangrés feltárásának/látótérbe hozásának nehezítettsége, Tubusbevezetési nehézség	Betegellátás, nagyrészt anesztézia
Igen	38	Férfi	Szakorvos 10-20 év teljes szakmai gyakorlattal	Egyetemi Klinika	Alkalmanként részt vesz szakorvosjelöltek oktatásában (átlagosan legalább havi 1 alkalommal)	Nem	Nem érhető el egyáltalán videolaringoszkóp	Egyiken sem	Airtraq, GlideScope, KingVision	Nem érhető el egyáltalán videolaringoszkóp	Egyiket sem	Soha	Nem használok egyáltalán	Önkéntes alapú oktatás szimulátoron	Nem ismerek alternatív eszközt/eljárást	Nincs videolaringoszkóp a fő munkahelyemen	Nincs velük érdemi tapasztalatom, így megítélni sem tudom	Hangrés feltárásának/látótérbe hozásának nehezítettsége, Igazolt vagy feltételezett traumás nyaki gerincszakasz sérülés	Betegellátás, nagyrészt anesztézia
Igen	52	Férfi	Szakorvos 10-20 év teljes szakmai gyakorlattal	Városi Kórház	Egyáltalán nem végez oktatói tevékenységet	Nem	Nem érhető el egyáltalán videolaringoszkóp	Egyiken sem	Airtraq, KingVision, McGrath 5, McGrath Mac, Vividtrac	Nem érhető el egyáltalán videolaringoszkóp	Egyiket sem	Soha	Nem használok egyáltalán	Nem kaptam oktatást és nem is használok ilyen eszközt	Fiberoszkópot	Nincs videolaringoszkóp a fő munkahelyemen	Hasznos eszközök, de érdemi előnyük csak bizonyos helyzetekben érvényesül igazán	Hangrés feltárásának/látótérbe hozásának nehezítettsége, Tubusbevezetési nehézség, Igazolt vagy feltételezett traumás nyaki gerincszakasz sérülés	Betegellátás, nagyrészt intenzív terápia
Igen	48	Nő	Szakorvos több mint 20 év teljes szakmai gyakorlattal	Városi Kórház	Ritkábban oktat mint havi egy alkalom, de alkalomszerűen előfordul	Nem	Nem érhető el egyáltalán videolaringoszkóp	Egyiken sem	Airtraq, C-Trach, KingVision, Egyéb videolaringoszkóp	Nem érhető el egyáltalán videolaringoszkóp	Egyiket sem	Soha	Nem használok egyáltalán	Nem kaptam oktatást és nem is használok ilyen eszközt	Direkt laringoszkópiát, Fiberoszkópot, Laringeális maszkot	Nincs videolaringoszkóp a fő munkahelyemen, Az eszköz beszerzési költsége, Rövid klinikai kipróbálás során szerzett tapasztalatok	Nincs velük érdemi tapasztalatom, így megítélni sem tudom	Hangrés feltárásának/látótérbe hozásának nehezítettsége, Tubusbevezetési nehézség, Igazolt vagy feltételezett traumás nyaki gerincszakasz sérülés	Betegellátás, nagyrészt anesztézia
Igen	56	Férfi	Szakorvos több mint 20 év teljes szakmai gyakorlattal	Városi Kórház	Alkalmanként részt vesz szakorvosjelöltek oktatásában (átlagosan legalább havi 1 alkalommal)	Igen	Intenzív Osztály	Sebészet, Szülészet, Fül-Orr-Gégészet, Urológia, Traumatológia, Ortopédia, Intenzív Osztály	Airtraq, KingVision, Egyéb videolaringoszkóp	Egyéb videolaringoszkóp	KingVision, Egyéb videolaringoszkóp	Évente	Oktatás	Önkéntes alapú oktatás betegeken	Fiberoszkópot, Laringeális maszkot	Légútbiztosítás problémaköre iránt kifelyezetten érdeklődő és abban járatos kolléga véleménye	Hasznos eszközök, de érdemi előnyük csak bizonyos helyzetekben érvényesül igazán	Hangrés feltárásának/látótérbe hozásának nehezítettsége, Igazolt vagy feltételezett traumás nyaki gerincszakasz sérülés	Betegellátás, nagyrészt intenzív terápia
Igen	47	Férfi	Szakorvos 10-20 év teljes szakmai gyakorlattal	Megyei Kórház	Rendszeresen részt vesz szakorvosjelöltek oktatásában (átlagosan legalább heti 1 alkalommal)	Igen	Intenzív Osztály	Sebészet, Szülészet, Fül-Orr-Gégészet, Érsebészet, Urológia, Traumatológia, Sürgősségi Osztály, Ortopédia	Airtraq, C-MAC D-blade, GlideScope, KingVision, Egyéb videolaringoszkóp	Egyéb videolaringoszkóp	Airtraq, GlideScope, KingVision	Hetente	"Előre látható nehéz légút" megoldása, "Váratlan nehéz légút" megoldása, Oktatás	Kötelező oktatás szimulátoron	Direkt laringoszkópiát, Fiberoszkópot	Rövid klinikai kipróbálás során szerzett tapasztalatok	Hasznos eszközök, de érdemi előnyük csak bizonyos helyzetekben érvényesül igazán	Hangrés feltárásának/látótérbe hozásának nehezítettsége, Tubusbevezetési nehézség, Igazolt vagy feltételezett traumás nyaki gerincszakasz sérülés	Betegellátás, nagyrészt intenzív terápia
Igen	41	Férfi	Szakorvos 10-20 év teljes szakmai gyakorlattal	Megyei Kórház	Rendszeresen részt vesz szakorvosjelöltek oktatásában (átlagosan legalább heti 1 alkalommal)	Igen	Sebészet, Szülészet, Fül-Orr-Gégészet, Érsebészet, Urológia, Traumatológia, Sürgősségi Osztály, Ortopédia, Intenzív Osztály	Sebészet, Szülészet, Fül-Orr-Gégészet, Érsebészet, Urológia, Traumatológia, Sürgősségi Osztály, Intenzív Osztály	Airtraq, C-MAC, GlideScope, Egyéb videolaringoszkóp	Egyéb videolaringoszkóp	Airtraq, Egyéb videolaringoszkóp	Hetente	"Előre látható nehéz légút" megoldása, "Váratlan nehéz légút" megoldása, Oktatás	Kötelező oktatás szimulátoron	Fiberoszkópot, Laringeális maszkot, Egyéb eszközt	Munkahelyi vezető döntése	Hasznos eszközök, de érdemi előnyük csak bizonyos helyzetekben érvényesül igazán	Hangrés feltárásának/látótérbe hozásának nehezítettsége, Tubusbevezetési nehézség, Igazolt vagy feltételezett traumás nyaki gerincszakasz sérülés	Betegellátás, nagyrészt anesztézia
Igen	51	Nő	Szakorvos több mint 20 év teljes szakmai gyakorlattal	Városi Kórház	Egyáltalán nem végez oktatói tevékenységet	Nem	Nem érhető el egyáltalán videolaringoszkóp	Egyiken sem	Egyéb videolaringoszkóp	Nem érhető el egyáltalán videolaringoszkóp	Egyiket sem	Soha	Nem használok egyáltalán	Önkéntes alapú oktatás szimulátoron	Fiberoszkópot	Nincs videolaringoszkóp a fő munkahelyemen	Nincs velük érdemi tapasztalatom, így megítélni sem tudom	Hangrés feltárásának/látótérbe hozásának nehezítettsége	Betegellátás, nagyrészt anesztézia
Igen	44	Férfi	Szakorvos 10-20 év teljes szakmai gyakorlattal	Városi Kórház	Ritkábban oktat mint havi egy alkalom, de alkalomszerűen előfordul	Nem	Nem érhető el egyáltalán videolaringoszkóp	Egyiken sem	Airtraq, C-Trach, KingVision, McGrath 5, McGrath Mac	Nem érhető el egyáltalán videolaringoszkóp	Airtraq, KingVision	Soha	Oktatás	Önkéntes alapú oktatás szimulátoron	Direkt laringoszkópiát	Nincs videolaringoszkóp a fő munkahelyemen	Hasznos eszközök, de érdemi előnyük csak bizonyos helyzetekben érvényesül igazán	Szájnyitási képtelenség, Hangrés feltárásának/látótérbe hozásának nehezítettsége, Tubusbevezetési nehézség, Igazolt vagy feltételezett traumás nyaki gerincszakasz sérülés	Betegellátás, nagyrészt intenzív terápia
Igen	37	Férfi	Szakorvos 10 évnél rövidebb teljes szakmai gyakorlattal	Megyei Kórház	Ritkábban oktat mint havi egy alkalom, de alkalomszerűen előfordul	Igen	Intenzív Osztály	Intenzív Osztály	Airtraq, KingVision, Egyéb videolaringoszkóp	Egyéb videolaringoszkóp	Egyéb videolaringoszkóp	Évente	"Előre látható nehéz légút" megoldása, "Váratlan nehéz légút" megoldása	Nem kaptam oktatást de használok videolaringoszkópot	Direkt laringoszkópiát, Fiberoszkópot, Laringeális maszkot, Sebészi légútat	Az eszköz beszerzési költsége, Rövid klinikai kipróbálás során szerzett tapasztalatok	Hasznos eszközök, de érdemi előnyük csak bizonyos helyzetekben érvényesül igazán	Hangrés feltárásának/látótérbe hozásának nehezítettsége, Tubusbevezetési nehézség, Igazolt vagy feltételezett traumás nyaki gerincszakasz sérülés	Betegellátás, nagyrészt anesztézia
Igen	31	Férfi	Szakorvosjelölt 2-5 év gyakorlattal	Megyei Kórház	Egyáltalán nem végez oktatói tevékenységet	Igen	Sebészet	Sebészet, Fül-Orr-Gégészet, Érsebészet, Urológia, Intenzív Osztály	GlideScope	Elérhető de nem tudom, hogy milyen típus	Egyéb videolaringoszkóp	Ritkábban	"Előre látható nehéz légút" megoldása, "Váratlan nehéz légút" megoldása	Kötelező oktatás betegeken	Fiberoszkópot, Laringeális maszkot	Nem tudom, hogy mi alapján választották ki a meglévő eszközt	Hasznos eszközök, de érdemi előnyük csak bizonyos helyzetekben érvényesül igazán	Hangrés feltárásának/látótérbe hozásának nehezítettsége, Igazolt vagy feltételezett traumás nyaki gerincszakasz sérülés	Betegellátás, nagyrészt anesztézia
Igen	53	Férfi	Szakorvos 10-20 év teljes szakmai gyakorlattal	Egyéb	Rendszeresen részt vesz szakorvosjelöltek oktatásában (átlagosan legalább heti 1 alkalommal)	Nem	Nem érhető el egyáltalán videolaringoszkóp	Egyiken sem	GlideScope	Nem érhető el egyáltalán videolaringoszkóp	Egyiket sem	Soha	Nem használok egyáltalán	Nem kaptam oktatást és nem is használok ilyen eszközt	Direkt laringoszkópiát, Fiberoszkópot	Nincs videolaringoszkóp a fő munkahelyemen	Nincs velük érdemi tapasztalatom, így megítélni sem tudom	Hangrés feltárásának/látótérbe hozásának nehezítettsége, Tubusbevezetési nehézség, Igazolt vagy feltételezett traumás nyaki gerincszakasz sérülés	Betegellátás, nagyrészt anesztézia
Igen	46	Férfi	Szakorvos több mint 20 év teljes szakmai gyakorlattal	Egyéb	Ritkábban oktat mint havi egy alkalom, de alkalomszerűen előfordul	Nem	Nem érhető el egyáltalán videolaringoszkóp	Egyiken sem	Airtraq, Bullard, C-MAC, Pentax AWS, Vividtrac	Nem érhető el egyáltalán videolaringoszkóp	Bullard, Pentax AWS	Soha	Nem használok egyáltalán	Önkéntes alapú oktatás betegeken	Fiberoszkópot, Laringeális maszkot	Nincs videolaringoszkóp a fő munkahelyemen	Hasznos eszközök, de érdemi előnyük csak bizonyos helyzetekben érvényesül igazán	Hangrés feltárásának/látótérbe hozásának nehezítettsége, Igazolt vagy feltételezett traumás nyaki gerincszakasz sérülés	Betegellátás, nagyrészt anesztézia
Igen	38	Férfi	Szakorvos 10-20 év teljes szakmai gyakorlattal	Városi Kórház	Rendszeresen részt vesz szakorvosjelöltek oktatásában (átlagosan legalább heti 1 alkalommal)	Igen	Sürgősségi Osztály	Sürgősségi Osztály, Intenzív Osztály	Airtraq, C-MAC, C-MAC D-blade, GlideScope, KingVision, Vividtrac	Elérhető de nem tudom, hogy milyen típus	Egyiket sem	Soha	Nem használok egyáltalán	Önkéntes alapú oktatás szimulátoron	Fiberoszkópot, Laringeális maszkot	Szakmai vélemény nélküli eszközbeszerzés	Nincs velük érdemi tapasztalatom, így megítélni sem tudom	Hangrés feltárásának/látótérbe hozásának nehezítettsége, Tubusbevezetési nehézség	Betegellátás, nagyrészt intenzív terápia
Igen	27	Férfi	Szakorvosjelölt kevesebb mint 2 év gyakorlattal	Városi Kórház	Egyáltalán nem végez oktatói tevékenységet	Nem	Nem érhető el egyáltalán videolaringoszkóp	Egyiken sem	Airtraq, C-MAC, GlideScope, KingVision, McGrath 5, McGrath Mac, Pentax AWS	Nem érhető el egyáltalán videolaringoszkóp	Egyiket sem	Soha	Nem használok egyáltalán	Önkéntes alapú oktatás szimulátoron	Fiberoszkópot	Nincs videolaringoszkóp a fő munkahelyemen	Nincs velük érdemi tapasztalatom, így megítélni sem tudom	Hangrés feltárásának/látótérbe hozásának nehezítettsége, Tubusbevezetési nehézség, Igazolt vagy feltételezett traumás nyaki gerincszakasz sérülés	Betegellátás, nagyrészt intenzív terápia
Igen	58	Nő	Szakorvos több mint 20 év teljes szakmai gyakorlattal	Városi Kórház	Egyáltalán nem végez oktatói tevékenységet	Nem	Nem érhető el egyáltalán videolaringoszkóp	Egyiken sem	Egyikről sem hallottam korábban	Nem érhető el egyáltalán videolaringoszkóp	Egyiket sem	Soha	Nem használok egyáltalán	Nem kaptam oktatást és nem is használok ilyen eszközt	Direkt laringoszkópiát	Nincs videolaringoszkóp a fő munkahelyemen	Nincs velük érdemi tapasztalatom, így megítélni sem tudom	Hangrés feltárásának/látótérbe hozásának nehezítettsége, Tubusbevezetési nehézség, Igazolt vagy feltételezett traumás nyaki gerincszakasz sérülés	Betegellátás, nagyrészt anesztézia
Igen	26	Férfi	Szakorvosjelölt kevesebb mint 2 év gyakorlattal	Egyetemi Klinika	Ritkábban oktat mint havi egy alkalom, de alkalomszerűen előfordul	Igen	Sebészet, Ortopédia, Intenzív Osztály	Intenzív Osztály	Airtraq, Bonfils, Bullard, C-MAC, C-MAC D-blade, C-Trach, GlideScope, KingVision, McGrath 5, McGrath Mac, Pentax AWS	Pentax AWS	Egyiket sem	Ritkábban	Oktatás	Önkéntes alapú oktatás szimulátoron	Direkt laringoszkópiát, Fiberoszkópot	Nem tudom, hogy mi alapján választották ki a meglévő eszközt	Hasznos eszközök, de érdemi előnyük csak bizonyos helyzetekben érvényesül igazán	Hangrés feltárásának/látótérbe hozásának nehezítettsége, Igazolt vagy feltételezett traumás nyaki gerincszakasz sérülés	Betegellátás, nagyrészt intenzív terápia
Igen	52	Férfi	Szakorvos 10-20 év teljes szakmai gyakorlattal	Városi Kórház	Egyáltalán nem végez oktatói tevékenységet	Nem	Nem érhető el egyáltalán videolaringoszkóp	Egyiken sem	Airtraq, C-Trach, Egyéb videolaringoszkóp	Nem érhető el egyáltalán videolaringoszkóp	Egyiket sem	Soha	Nem használok egyáltalán	Önkéntes alapú oktatás szimulátoron	Fiberoszkópot	Nincs videolaringoszkóp a fő munkahelyemen	Hasznos eszközök, de érdemi előnyük csak bizonyos helyzetekben érvényesül igazán	Hangrés feltárásának/látótérbe hozásának nehezítettsége, Tubusbevezetési nehézség, Váladékkal/vérrel "szennyezett" légút, Gégeödéma, Igazolt vagy feltételezett traumás nyaki gerincszakasz sérülés	Betegellátás, nagyrészt anesztézia
Igen	35	Férfi	Szakorvos 10 évnél rövidebb teljes szakmai gyakorlattal	Városi Kórház	Ritkábban oktat mint havi egy alkalom, de alkalomszerűen előfordul	Igen	Sebészet, Érsebészet, Urológia	Sebészet, Szülészet, Fül-Orr-Gégészet, Érsebészet, Urológia, Sürgősségi Osztály, Intenzív Osztály	Airtraq, Bonfils	Egyéb videolaringoszkóp	Airtraq, Egyéb videolaringoszkóp	Havonta	Rutin légútbiztosítás, "Előre látható nehéz légút" megoldása	Önkéntes alapú oktatás szimulátoron	Fiberoszkópot	Nem tudom, hogy mi alapján választották ki a meglévő eszközt	Hasznos eszközök, de érdemi előnyük csak bizonyos helyzetekben érvényesül igazán	Szájnyitási képtelenség, Hangrés feltárásának/látótérbe hozásának nehezítettsége, Tubusbevezetési nehézség, Váladékkal/vérrel "szennyezett" légút, Gégeödéma, Igazolt vagy feltételezett traumás nyaki gerincszakasz sérülés	Betegellátás, nagyrészt intenzív terápia
Igen	65	Férfi	Szakorvos több mint 20 év teljes szakmai gyakorlattal	Városi Kórház	Ritkábban oktat mint havi egy alkalom, de alkalomszerűen előfordul	Nem	Nem érhető el egyáltalán videolaringoszkóp	Egyiken sem	Airtraq, C-Trach	Nem érhető el egyáltalán videolaringoszkóp	Egyiket sem	Soha	Nem használok egyáltalán	Önkéntes alapú oktatás szimulátoron	Direkt laringoszkópiát, Fiberoszkópot	Nincs videolaringoszkóp a fő munkahelyemen	Hasznos eszközök, de érdemi előnyük csak bizonyos helyzetekben érvényesül igazán	Szájnyitási képtelenség, Hangrés feltárásának/látótérbe hozásának nehezítettsége, Igazolt vagy feltételezett traumás nyaki gerincszakasz sérülés	Betegellátás, nagyrészt intenzív terápia
Igen	38	Férfi	Szakorvos 10-20 év teljes szakmai gyakorlattal	Városi Kórház	Rendszeresen részt vesz szakorvosjelöltek oktatásában (átlagosan legalább heti 1 alkalommal)	Igen	Sebészet, Szájsebészet, Mellkassebészet, Érsebészet, Traumatológia, Ortopédia	Intenzív Osztály	Airtraq, Bonfils, Bullard, C-MAC, C-Trach, GlideScope, KingVision, Levitan, McGrath 5, McGrath Mac, Pentax AWS, Shikani	C-MAC, KingVision	C-MAC, KingVision, Pentax AWS	Havonta	"Előre látható nehéz légút" megoldása, Oktatás	Önkéntes alapú oktatás szimulátoron	Direkt laringoszkópiát, Fiberoszkópot, Laringeális maszkot	Rövid klinikai kipróbálás során szerzett tapasztalatok, Munkahelyi vezető döntése, Légútbiztosítás problémaköre iránt kifelyezetten érdeklődő és abban járatos kolléga véleménye	Hasznos eszközök, de érdemi előnyük csak bizonyos helyzetekben érvényesül igazán	Hangrés feltárásának/látótérbe hozásának nehezítettsége, Igazolt vagy feltételezett traumás nyaki gerincszakasz sérülés	Betegellátás, nagyrészt intenzív terápia
Igen	44	Férfi	Szakorvos 10-20 év teljes szakmai gyakorlattal	Városi Kórház	Egyáltalán nem végez oktatói tevékenységet	Nem	Nem érhető el egyáltalán videolaringoszkóp	Egyiken sem	Airtraq, Bonfils, C-MAC, C-Trach, GlideScope	Nem érhető el egyáltalán videolaringoszkóp	Airtraq, Bonfils	Soha	Nem használok egyáltalán	Önkéntes alapú oktatás szimulátoron	Direkt laringoszkópiát, Fiberoszkópot, Laringeális maszkot, Sebészi légútat	Nincs videolaringoszkóp a fő munkahelyemen	Nincs velük érdemi tapasztalatom, így megítélni sem tudom	Hangrés feltárásának/látótérbe hozásának nehezítettsége, Igazolt vagy feltételezett traumás nyaki gerincszakasz sérülés	Betegellátás, nagyrészt anesztézia
Igen	31	Férfi	Szakorvosjelölt 2-5 év gyakorlattal	Egyéb	Rendszeresen részt vesz szakorvosjelöltek oktatásában (átlagosan legalább heti 1 alkalommal)	Igen	Sebészet, Szájsebészet, Mellkassebészet, Érsebészet, Traumatológia, Ortopédia, Gyermeksebészet	Intenzív Osztály	Airtraq, Bonfils, Bullard, GlideScope, KingVision, McGrath 5, McGrath Mac	Airtraq, KingVision, McGrath Mac	KingVision, McGrath Mac	Havonta	Rutin légútbiztosítás, "Előre látható nehéz légút" megoldása, "Váratlan nehéz légút" megoldása	Kötelező oktatás szimulátoron	Direkt laringoszkópiát, Fiberoszkópot, Laringeális maszkot	Rövid klinikai kipróbálás során szerzett tapasztalatok, Légútbiztosítás problémaköre iránt kifelyezetten érdeklődő és abban járatos kolléga véleménye	Hasznos eszközök, de érdemi előnyük csak bizonyos helyzetekben érvényesül igazán	Hangrés feltárásának/látótérbe hozásának nehezítettsége, Tubusbevezetési nehézség, Igazolt vagy feltételezett traumás nyaki gerincszakasz sérülés	Betegellátás, nagyrészt intenzív terápia
Igen	39	Férfi	Szakorvos 10-20 év teljes szakmai gyakorlattal	Egyetemi Klinika	Rendszeresen részt vesz szakorvosjelöltek oktatásában (átlagosan legalább heti 1 alkalommal)	Igen	Szülészet, Szájsebészet	Szülészet, Szájsebészet	Airtraq, Bonfils, C-MAC, C-MAC D-blade, C-Trach, GlideScope, KingVision, McGrath 5, McGrath Mac	KingVision	Airtraq, KingVision	Hetente	Rutin légútbiztosítás, "Előre látható nehéz légút" megoldása, "Váratlan nehéz légút" megoldása, Oktatás	Önkéntes alapú oktatás szimulátoron	Fiberoszkópot	Az eszköz beszerzési költsége	Hasznos eszközök, de érdemi előnyük csak bizonyos helyzetekben érvényesül igazán	Hangrés feltárásának/látótérbe hozásának nehezítettsége, Igazolt vagy feltételezett traumás nyaki gerincszakasz sérülés	Betegellátás, nagyrészt anesztézia
Igen	29	Férfi	Szakorvosjelölt 2-5 év gyakorlattal	Megyei Kórház	Ritkábban oktat mint havi egy alkalom, de alkalomszerűen előfordul	Igen	Egyéb munkaállomás	Sebészet, Szájsebészet, Mellkassebészet, Érsebészet, Traumatológia, Intenzív Osztály	C-MAC, GlideScope, KingVision, McGrath Mac, Pentax AWS	KingVision, Egyéb videolaringoszkóp	KingVision, Pentax AWS, Egyéb videolaringoszkóp	Havonta	"Előre látható nehéz légút" megoldása, "Váratlan nehéz légút" megoldása	Önkéntes alapú oktatás betegeken	Fiberoszkópot	Munkahelyi vezető döntése	Hasznos eszközök, minden légútbiztosítás esetében ezt kellene használni	Hangrés feltárásának/látótérbe hozásának nehezítettsége, Tubusbevezetési nehézség, Igazolt vagy feltételezett traumás nyaki gerincszakasz sérülés	Betegellátás, nagyrészt intenzív terápia
Igen	48	Férfi	Szakorvos több mint 20 év teljes szakmai gyakorlattal	Magánkórház	Ritkábban oktat mint havi egy alkalom, de alkalomszerűen előfordul	Igen	Egyéb munkaállomás	Intenzív Osztály, Egyéb munkaállomás	C-MAC, C-MAC D-blade, McGrath Mac, Pentax AWS	Pentax AWS	Levitan, McGrath 5, McGrath Mac, Pentax AWS, Egyéb videolaringoszkóp	Havonta	"Előre látható nehéz légút" megoldása, "Váratlan nehéz légút" megoldása	Önkéntes alapú oktatás betegeken	Fiberoszkópot	Rövid klinikai kipróbálás során szerzett tapasztalatok, Légútbiztosítás problémaköre iránt kifelyezetten érdeklődő és abban járatos kolléga véleménye	Hasznos eszközök, de érdemi előnyük csak bizonyos helyzetekben érvényesül igazán	Szájnyitási képtelenség, Hangrés feltárásának/látótérbe hozásának nehezítettsége, Igazolt vagy feltételezett traumás nyaki gerincszakasz sérülés	Betegellátás, nagyrészt intenzív terápia
Igen	53	Férfi	Szakorvos több mint 20 év teljes szakmai gyakorlattal	Egyetemi Klinika	Rendszeresen részt vesz szakorvosjelöltek oktatásában (átlagosan legalább heti 1 alkalommal)	Nem	Nem érhető el egyáltalán videolaringoszkóp	Egyiken sem	Airtraq	Nem érhető el egyáltalán videolaringoszkóp	Airtraq	Soha	Oktatás	Kötelező oktatás betegeken	Fiberoszkópot	Nincs videolaringoszkóp a fő munkahelyemen	Hasznos eszközök, de érdemi előnyük csak bizonyos helyzetekben érvényesül igazán	Hangrés feltárásának/látótérbe hozásának nehezítettsége	Betegellátás, nagyrészt anesztézia
Igen	45	Férfi	Szakorvos 10-20 év teljes szakmai gyakorlattal	Megyei Kórház	Ritkábban oktat mint havi egy alkalom, de alkalomszerűen előfordul	Nem	Nem érhető el egyáltalán videolaringoszkóp	Egyiken sem	Airtraq, Bullard, C-MAC, C-Trach, KingVision, McGrath 5, McGrath Mac, Pentax AWS, Vividtrac	Nem érhető el egyáltalán videolaringoszkóp	McGrath Mac	Soha	Nem használok egyáltalán	Önkéntes alapú oktatás szimulátoron	Fiberoszkópot	Nincs videolaringoszkóp a fő munkahelyemen	Hasznos eszközök, de érdemi előnyük csak bizonyos helyzetekben érvényesül igazán	Szájnyitási képtelenség, Hangrés feltárásának/látótérbe hozásának nehezítettsége, Tubusbevezetési nehézség	Betegellátás, nagyrészt anesztézia
Igen	40	Férfi	Szakorvos 10-20 év teljes szakmai gyakorlattal	Egyetemi Klinika	Rendszeresen részt vesz szakorvosjelöltek oktatásában (átlagosan legalább heti 1 alkalommal)	Igen	Gyermeksebészet	Egyiken sem	GlideScope, Egyéb videolaringoszkóp	Egyéb videolaringoszkóp	Egyéb videolaringoszkóp	Hetente	"Előre látható nehéz légút" megoldása, "Váratlan nehéz légút" megoldása, Oktatás	Nem kaptam oktatást de használok videolaringoszkópot	Fiberoszkópot, Laringeális maszkot, Sebészi légútat, Egyéb eszközt	Nem tudom, hogy mi alapján választották ki a meglévő eszközt	Hasznos eszközök, de érdemi előnyük csak bizonyos helyzetekben érvényesül igazán	Hangrés feltárásának/látótérbe hozásának nehezítettsége, Igazolt vagy feltételezett traumás nyaki gerincszakasz sérülés	Betegellátás, nagyrészt anesztézia
Igen	49	Férfi	Szakorvos több mint 20 év teljes szakmai gyakorlattal	Városi Kórház	Rendszeresen részt vesz szakorvosjelöltek oktatásában (átlagosan legalább heti 1 alkalommal)	Nem	Nem érhető el egyáltalán videolaringoszkóp	Egyiken sem	Airtraq, C-MAC, C-MAC D-blade, KingVision, Vividtrac, Egyéb videolaringoszkóp	Nem érhető el egyáltalán videolaringoszkóp	Airtraq, KingVision, Egyéb videolaringoszkóp	Havonta	Egyéb	Önkéntes alapú oktatás szimulátoron	Direkt laringoszkópiát, Fiberoszkópot	Nincs videolaringoszkóp a fő munkahelyemen	Haszontalan "kütyük", érdemi klinikai előnyük nincs	Hangrés feltárásának/látótérbe hozásának nehezítettsége	Betegellátás, nagyrészt anesztézia
Igen	55	Nő	Szakorvos több mint 20 év teljes szakmai gyakorlattal	Egyéb	Rendszeresen részt vesz szakorvosjelöltek oktatásában (átlagosan legalább heti 1 alkalommal)	Igen	Intenzív Osztály	Intenzív Osztály	KingVision	KingVision	KingVision	Havonta	"Előre látható nehéz légút" megoldása	Önkéntes alapú oktatás szimulátoron	Fiberoszkópot	Rövid klinikai kipróbálás során szerzett tapasztalatok	Hasznos eszközök, de érdemi előnyük csak bizonyos helyzetekben érvényesül igazán	Hangrés feltárásának/látótérbe hozásának nehezítettsége, Tubusbevezetési nehézség, Váladékkal/vérrel "szennyezett" légút	Betegellátás, nagyrészt intenzív terápia
Igen	60	Nő	Szakorvos több mint 20 év teljes szakmai gyakorlattal	Városi Kórház	Rendszeresen részt vesz szakorvosjelöltek oktatásában (átlagosan legalább heti 1 alkalommal)	Igen	Sebészet, Fül-Orr-Gégészet, Urológia, Traumatológia	Sebészet, Fül-Orr-Gégészet, Urológia, Traumatológia	Airtraq, Bullard, C-MAC, GlideScope, KingVision, Wuscope	GlideScope	C-MAC, GlideScope	Hetente	"Előre látható nehéz légút" megoldása, "Váratlan nehéz légút" megoldása, Oktatás	Önkéntes alapú oktatás szimulátoron	Direkt laringoszkópiát, Fiberoszkópot, Laringeális maszkot	Munkahelyi vezető döntése	Hasznos eszközök, de érdemi előnyük csak bizonyos helyzetekben érvényesül igazán	Hangrés feltárásának/látótérbe hozásának nehezítettsége, Tubusbevezetési nehézség, Igazolt vagy feltételezett traumás nyaki gerincszakasz sérülés	Betegellátás, nagyrészt anesztézia
Igen	49	Férfi	Szakorvos több mint 20 év teljes szakmai gyakorlattal	Városi Kórház	Ritkábban oktat mint havi egy alkalom, de alkalomszerűen előfordul	Nem	Nem érhető el egyáltalán videolaringoszkóp	Egyiken sem	Egyikről sem hallottam korábban	Nem érhető el egyáltalán videolaringoszkóp	Egyiket sem	Soha	Nem használok egyáltalán	Nem kaptam oktatást és nem is használok ilyen eszközt	Direkt laringoszkópiát	Nincs videolaringoszkóp a fő munkahelyemen	Nincs velük érdemi tapasztalatom, így megítélni sem tudom	Hangrés feltárásának/látótérbe hozásának nehezítettsége, Tubusbevezetési nehézség	Betegellátás, nagyrészt intenzív terápia
Igen	51	Férfi	Szakorvos több mint 20 év teljes szakmai gyakorlattal	Megyei Kórház	Ritkábban oktat mint havi egy alkalom, de alkalomszerűen előfordul	Igen	Intenzív Osztály	Sebészet, Szülészet, Fül-Orr-Gégészet, Érsebészet, Urológia, Traumatológia, Sürgősségi Osztály, Intenzív Osztály	Airtraq, GlideScope, KingVision, McGrath 5, McGrath Mac	McGrath 5	McGrath 5	Hetente	"Előre látható nehéz légút" megoldása, "Váratlan nehéz légút" megoldása, Oktatás	Önkéntes alapú oktatás betegeken	Fiberoszkópot, Laringeális maszkot	Munkahelyi vezető döntése	Hasznos eszközök, de érdemi előnyük csak bizonyos helyzetekben érvényesül igazán	Hangrés feltárásának/látótérbe hozásának nehezítettsége, Igazolt vagy feltételezett traumás nyaki gerincszakasz sérülés	Betegellátás, nagyrészt intenzív terápia
Igen	64	Férfi	Szakorvos több mint 20 év teljes szakmai gyakorlattal	Városi Kórház	Egyáltalán nem végez oktatói tevékenységet	Igen	Intenzív Osztály, Egyéb munkaállomás	Intenzív Osztály, Egyéb munkaállomás	KingVision	KingVision	KingVision	Évente	"Előre látható nehéz légút" megoldása, "Váratlan nehéz légút" megoldása	Nem kaptam oktatást de használok videolaringoszkópot	Fiberoszkópot	Nem tudom, hogy mi alapján választották ki a meglévő eszközt, Munkahelyi vezető döntése	Hasznos eszközök, minden légútbiztosítás esetében ezt kellene használni	Hangrés feltárásának/látótérbe hozásának nehezítettsége, Tubusbevezetési nehézség, Igazolt vagy feltételezett traumás nyaki gerincszakasz sérülés	Egyéb betegellátási feladatok
Igen	36	Nő	Szakorvos 10-20 év teljes szakmai gyakorlattal	Magánkórház	Egyáltalán nem végez oktatói tevékenységet	Igen	Ortopédia, Intenzív Osztály, Egyéb munkaállomás	Ortopédia, Intenzív Osztály, Egyéb munkaállomás	Pentax AWS	Pentax AWS	McGrath 5, Pentax AWS	Évente	"Előre látható nehéz légút" megoldása, "Váratlan nehéz légút" megoldása, Oktatás	Nem kaptam oktatást de használok videolaringoszkópot	Direkt laringoszkópiát, Fiberoszkópot, Egyéb eszközt	Rövid klinikai kipróbálás során szerzett tapasztalatok, Munkahelyi vezető döntése, Légútbiztosítás problémaköre iránt kifelyezetten érdeklődő és abban járatos kolléga véleménye	Hasznos eszközök, de érdemi előnyük csak bizonyos helyzetekben érvényesül igazán	Hangrés feltárásának/látótérbe hozásának nehezítettsége, Tubusbevezetési nehézség, Igazolt vagy feltételezett traumás nyaki gerincszakasz sérülés	Betegellátás, nagyrészt anesztézia
Igen	54	Nő	Szakorvos 10-20 év teljes szakmai gyakorlattal	Városi Kórház	Rendszeresen részt vesz szakorvosjelöltek oktatásában (átlagosan legalább heti 1 alkalommal)	Nem	Nem érhető el egyáltalán videolaringoszkóp	Egyiken sem	Egyéb videolaringoszkóp	Nem érhető el egyáltalán videolaringoszkóp	Egyiket sem	Soha	Nem használok egyáltalán	Önkéntes alapú oktatás szimulátoron	Direkt laringoszkópiát, Fiberoszkópot, Laringeális maszkot, Egyéb eszközt	Nincs videolaringoszkóp a fő munkahelyemen, Az eszköz beszerzési költsége, Szakmai vélemény nélküli eszközbeszerzés	Nincs velük érdemi tapasztalatom, így megítélni sem tudom	Hangrés feltárásának/látótérbe hozásának nehezítettsége, Igazolt vagy feltételezett traumás nyaki gerincszakasz sérülés	Betegellátás, nagyrészt anesztézia
Igen	56	Férfi	Szakorvos több mint 20 év teljes szakmai gyakorlattal	Városi Kórház	Ritkábban oktat mint havi egy alkalom, de alkalomszerűen előfordul	Nem	Nem érhető el egyáltalán videolaringoszkóp	Egyiken sem	KingVision, Egyéb videolaringoszkóp	Nem érhető el egyáltalán videolaringoszkóp	Egyiket sem	Soha	Nem használok egyáltalán	Önkéntes alapú oktatás betegeken	Fiberoszkópot	Nincs videolaringoszkóp a fő munkahelyemen	Hasznos eszközök, de érdemi előnyük csak bizonyos helyzetekben érvényesül igazán	Hangrés feltárásának/látótérbe hozásának nehezítettsége, Igazolt vagy feltételezett traumás nyaki gerincszakasz sérülés	Betegellátás, nagyrészt anesztézia
Igen	31	Férfi	Szakorvos 10 évnél rövidebb teljes szakmai gyakorlattal	Megyei Kórház	Ritkábban oktat mint havi egy alkalom, de alkalomszerűen előfordul	Nem	Nem érhető el egyáltalán videolaringoszkóp	Egyiken sem	Egyikről sem hallottam korábban	Nem érhető el egyáltalán videolaringoszkóp	Egyiket sem	Soha	Nem használok egyáltalán	Nem kaptam oktatást és nem is használok ilyen eszközt	Direkt laringoszkópiát, Fiberoszkópot	Nincs videolaringoszkóp a fő munkahelyemen	Nincs velük érdemi tapasztalatom, így megítélni sem tudom	Hangrés feltárásának/látótérbe hozásának nehezítettsége, Tubusbevezetési nehézség, Igazolt vagy feltételezett traumás nyaki gerincszakasz sérülés	Betegellátás, nagyrészt intenzív terápia
Igen	66	Nő	Szakorvos több mint 20 év teljes szakmai gyakorlattal	Városi Kórház	Ritkábban oktat mint havi egy alkalom, de alkalomszerűen előfordul	Igen	Nem érhető el egyáltalán videolaringoszkóp	Egyiken sem	GlideScope, McGrath 5	Nem érhető el egyáltalán videolaringoszkóp	Egyiket sem	Soha	Nem használok egyáltalán	Önkéntes alapú oktatás szimulátoron	Fiberoszkópot	Nincs videolaringoszkóp a fő munkahelyemen	Hasznos eszközök, minden légútbiztosítás esetében ezt kellene használni	Szájnyitási képtelenség, Hangrés feltárásának/látótérbe hozásának nehezítettsége, Tubusbevezetési nehézség, Váladékkal/vérrel "szennyezett" légút, Gégeödéma, Igazolt vagy feltételezett traumás nyaki gerincszakasz sérülés	Egyéb betegellátási feladatok
Igen	50	Férfi	Szakorvos több mint 20 év teljes szakmai gyakorlattal	Városi Kórház	Alkalmanként részt vesz szakorvosjelöltek oktatásában (átlagosan legalább havi 1 alkalommal)	Nem	Nem érhető el egyáltalán videolaringoszkóp	Egyiken sem	Airtraq, Bonfils, C-Trach, GlideScope, Egyéb videolaringoszkóp	Nem érhető el egyáltalán videolaringoszkóp	Bonfils, KingVision, Egyéb videolaringoszkóp	Ritkábban	Oktatás, Egyéb	Önkéntes alapú oktatás betegeken	Direkt laringoszkópiát, Fiberoszkópot, Laringeális maszkot, Egyéb eszközt	Nincs videolaringoszkóp a fő munkahelyemen, Az eszköz beszerzési költsége, Szakmai vélemény nélküli eszközbeszerzés	Hasznos eszközök, de érdemi előnyük csak bizonyos helyzetekben érvényesül igazán	Hangrés feltárásának/látótérbe hozásának nehezítettsége, Tubusbevezetési nehézség, Gégeödéma, Igazolt vagy feltételezett traumás nyaki gerincszakasz sérülés	Betegellátás, nagyrészt intenzív terápia
Igen	63	Nő	Szakorvos több mint 20 év teljes szakmai gyakorlattal	Városi Kórház	Rendszeresen részt vesz szakorvosjelöltek oktatásában (átlagosan legalább heti 1 alkalommal)	Nem	Nem érhető el egyáltalán videolaringoszkóp	Egyiken sem	Airtraq, AP Venner, Bonfils, C-MAC, GlideScope, KingVision, Pentax AWS	Nem érhető el egyáltalán videolaringoszkóp	Egyiket sem	Soha	Nem használok egyáltalán	Önkéntes alapú oktatás szimulátoron	Fiberoszkópot	Nincs videolaringoszkóp a fő munkahelyemen	Nincs velük érdemi tapasztalatom, így megítélni sem tudom	Hangrés feltárásának/látótérbe hozásának nehezítettsége, Igazolt vagy feltételezett traumás nyaki gerincszakasz sérülés	Egyéb betegellátási feladatok
Igen	46	Férfi	Szakorvos 10-20 év teljes szakmai gyakorlattal	Városi Kórház	Alkalmanként részt vesz szakorvosjelöltek oktatásában (átlagosan legalább havi 1 alkalommal)	Nem	Nem érhető el egyáltalán videolaringoszkóp	Egyiken sem	Airtraq, Bonfils, GlideScope, Pentax AWS	Nem érhető el egyáltalán videolaringoszkóp	Bonfils, GlideScope, Pentax AWS	Havonta	Rutin légútbiztosítás, "Előre látható nehéz légút" megoldása, "Váratlan nehéz légút" megoldása	Önkéntes alapú oktatás szimulátoron	Fiberoszkópot	Nincs videolaringoszkóp a fő munkahelyemen	Hasznos eszközök, de érdemi előnyük csak bizonyos helyzetekben érvényesül igazán	Szájnyitási képtelenség, Hangrés feltárásának/látótérbe hozásának nehezítettsége, Tubusbevezetési nehézség, Igazolt vagy feltételezett traumás nyaki gerincszakasz sérülés	Betegellátás, nagyrészt anesztézia
Igen	34	Férfi	Szakorvos 10 évnél rövidebb teljes szakmai gyakorlattal	Városi Kórház	Alkalmanként részt vesz szakorvosjelöltek oktatásában (átlagosan legalább havi 1 alkalommal)	Igen	Elérhető, de nem tudom hogy pontosan hol	Sebészet, Szülészet, Fül-Orr-Gégészet, Mellkassebészet, Érsebészet, Urológia, Sürgősségi Osztály, Intenzív Osztály	Airtraq	Airtraq	Airtraq	Ritkábban	"Előre látható nehéz légút" megoldása, Oktatás	Önkéntes alapú oktatás szimulátoron	Direkt laringoszkópiát, Fiberoszkópot	Az eszköz beszerzési költsége, Munkahelyi vezető döntése	Hasznos eszközök, de érdemi előnyük csak bizonyos helyzetekben érvényesül igazán	Hangrés feltárásának/látótérbe hozásának nehezítettsége, Tubusbevezetési nehézség, Igazolt vagy feltételezett traumás nyaki gerincszakasz sérülés	Betegellátás, nagyrészt anesztézia
Igen	54	Férfi	Szakorvos több mint 20 év teljes szakmai gyakorlattal	Városi Kórház	Rendszeresen részt vesz szakorvosjelöltek oktatásában (átlagosan legalább heti 1 alkalommal)	Igen	Szájsebészet, Mellkassebészet, Érsebészet, Traumatológia, Sürgősségi Osztály, Ortopédia, Intenzív Osztály, Egyéb munkaállomás	Sebészet, Szájsebészet, Mellkassebészet, Érsebészet, Traumatológia, Ortopédia, Intenzív Osztály, Egyéb munkaállomás	KingVision, Egyéb videolaringoszkóp	KingVision, Egyéb videolaringoszkóp	KingVision, Egyéb videolaringoszkóp	Havonta	"Váratlan nehéz légút" megoldása, Oktatás, Egyéb	Önkéntes alapú oktatás szimulátoron	Fiberoszkópot	Légútbiztosítás problémaköre iránt kifelyezetten érdeklődő és abban járatos kolléga véleménye	Hasznos eszközök, de érdemi előnyük csak bizonyos helyzetekben érvényesül igazán	Hangrés feltárásának/látótérbe hozásának nehezítettsége, Tubusbevezetési nehézség	Betegellátás, nagyrészt anesztézia
Igen	45	Nő	Szakorvos több mint 20 év teljes szakmai gyakorlattal	Városi Kórház	Egyáltalán nem végez oktatói tevékenységet	Nem	Nem érhető el egyáltalán videolaringoszkóp	Egyiken sem	Egyikről sem hallottam korábban	Nem érhető el egyáltalán videolaringoszkóp	Egyiket sem	Soha	Nem használok egyáltalán	Önkéntes alapú oktatás szimulátoron	Fiberoszkópot	Nincs videolaringoszkóp a fő munkahelyemen	Hasznos eszközök, minden légútbiztosítás esetében ezt kellene használni	Hangrés feltárásának/látótérbe hozásának nehezítettsége, Tubusbevezetési nehézség	Betegellátás, nagyrészt anesztézia
Igen	28	Férfi	Szakorvosjelölt 2-5 év gyakorlattal	Városi Kórház	Ritkábban oktat mint havi egy alkalom, de alkalomszerűen előfordul	Igen	Sebészet, Urológia, Intenzív Osztály	Szülészet, Fül-Orr-Gégészet, Sürgősségi Osztály	Airtraq, C-MAC, C-MAC D-blade, C-Trach, GlideScope, KingVision, McGrath Mac, Pentax AWS	McGrath Mac	McGrath Mac	Havonta	Rutin légútbiztosítás, "Előre látható nehéz légút" megoldása, "Váratlan nehéz légút" megoldása, Oktatás	Önkéntes alapú oktatás betegeken	Direkt laringoszkópiát, Fiberoszkópot	Nem tudom, hogy mi alapján választották ki a meglévő eszközt	Hasznos eszközök, minden légútbiztosítás esetében ezt kellene használni	Hangrés feltárásának/látótérbe hozásának nehezítettsége, Igazolt vagy feltételezett traumás nyaki gerincszakasz sérülés	Betegellátás, nagyrészt intenzív terápia
Igen	53	Férfi	Szakorvos több mint 20 év teljes szakmai gyakorlattal	Egyéb	Ritkábban oktat mint havi egy alkalom, de alkalomszerűen előfordul	Igen	Sebészet, Szülészet	Sebészet, Szülészet, Fül-Orr-Gégészet	Airtraq, Bonfils, C-MAC, C-Trach, GlideScope, KingVision, McGrath 5, McGrath Mac, Pentax AWS, Egyéb videolaringoszkóp	McGrath Mac	C-MAC, GlideScope, McGrath Mac, Egyéb videolaringoszkóp	Havonta	"Előre látható nehéz légút" megoldása, "Váratlan nehéz légút" megoldása, Oktatás	Önkéntes alapú oktatás betegeken	Direkt laringoszkópiát, Fiberoszkópot, Laringeális maszkot	Rövid klinikai kipróbálás során szerzett tapasztalatok, Légútbiztosítás problémaköre iránt kifelyezetten érdeklődő és abban járatos kolléga véleménye	Hasznos eszközök, de érdemi előnyük csak bizonyos helyzetekben érvényesül igazán	Hangrés feltárásának/látótérbe hozásának nehezítettsége, Tubusbevezetési nehézség, Igazolt vagy feltételezett traumás nyaki gerincszakasz sérülés	Betegellátás, nagyrészt anesztézia
Igen	53	Nő	Szakorvos 10-20 év teljes szakmai gyakorlattal	Városi Kórház	Egyáltalán nem végez oktatói tevékenységet	Nem	Nem érhető el egyáltalán videolaringoszkóp	Egyiken sem	Egyikről sem hallottam korábban	Nem érhető el egyáltalán videolaringoszkóp	Egyiket sem	Soha	Nem használok egyáltalán	Nem kaptam oktatást és nem is használok ilyen eszközt	Fiberoszkópot	Nincs videolaringoszkóp a fő munkahelyemen	Nincs velük érdemi tapasztalatom, így megítélni sem tudom	Hangrés feltárásának/látótérbe hozásának nehezítettsége, Tubusbevezetési nehézség, Igazolt vagy feltételezett traumás nyaki gerincszakasz sérülés	Betegellátás, nagyrészt anesztézia
Igen	33	Férfi	Szakorvos 10 évnél rövidebb teljes szakmai gyakorlattal	Városi Kórház	Alkalmanként részt vesz szakorvosjelöltek oktatásában (átlagosan legalább havi 1 alkalommal)	Igen	Egyéb munkaállomás	Egyéb munkaállomás	Airtraq, KingVision	KingVision	Airtraq, KingVision	Havonta	"Előre látható nehéz légút" megoldása, "Váratlan nehéz légút" megoldása, Oktatás	Önkéntes alapú oktatás betegeken	Direkt laringoszkópiát, Fiberoszkópot	Nem tudom, hogy mi alapján választották ki a meglévő eszközt	Hasznos eszközök, de érdemi előnyük csak bizonyos helyzetekben érvényesül igazán	Hangrés feltárásának/látótérbe hozásának nehezítettsége, Igazolt vagy feltételezett traumás nyaki gerincszakasz sérülés	Betegellátás, nagyrészt intenzív terápia
Igen	33	Nő	Szakorvos 10 évnél rövidebb teljes szakmai gyakorlattal	Városi Kórház	Alkalmanként részt vesz szakorvosjelöltek oktatásában (átlagosan legalább havi 1 alkalommal)	Igen	Sebészet, Mellkassebészet, Érsebészet, Urológia, Traumatológia, Ortopédia	Intenzív Osztály	Airtraq, Bonfils, C-MAC, GlideScope, KingVision, Pentax AWS	KingVision, Egyéb videolaringoszkóp	KingVision, Pentax AWS, Egyéb videolaringoszkóp	Hetente	Rutin légútbiztosítás, "Előre látható nehéz légút" megoldása, "Váratlan nehéz légút" megoldása, Oktatás	Kötelező oktatás szimulátoron	Fiberoszkópot	Rövid klinikai kipróbálás során szerzett tapasztalatok, Légútbiztosítás problémaköre iránt kifelyezetten érdeklődő és abban járatos kolléga véleménye	Hasznos eszközök, minden légútbiztosítás esetében ezt kellene használni	Hangrés feltárásának/látótérbe hozásának nehezítettsége, Igazolt vagy feltételezett traumás nyaki gerincszakasz sérülés	Betegellátás, nagyrészt anesztézia
Igen	63	Nő	Szakorvos több mint 20 év teljes szakmai gyakorlattal	Városi Kórház	Egyáltalán nem végez oktatói tevékenységet	Nem	Nem érhető el egyáltalán videolaringoszkóp	Egyiken sem	C-MAC, C-MAC D-blade, GlideScope, KingVision, McGrath 5, McGrath Mac	Nem érhető el egyáltalán videolaringoszkóp	Egyiket sem	Soha	Nem használok egyáltalán	Nem kaptam oktatást és nem is használok ilyen eszközt	Fiberoszkópot	Nincs videolaringoszkóp a fő munkahelyemen	Hasznos eszközök, minden légútbiztosítás esetében ezt kellene használni	Hangrés feltárásának/látótérbe hozásának nehezítettsége, Tubusbevezetési nehézség, Váladékkal/vérrel "szennyezett" légút	Betegellátás, nagyrészt anesztézia
Igen	46	Nő	Szakorvos 10-20 év teljes szakmai gyakorlattal	Városi Kórház	Egyáltalán nem végez oktatói tevékenységet	Nem	Nem érhető el egyáltalán videolaringoszkóp	Egyiken sem	Airtraq, GlideScope	Nem érhető el egyáltalán videolaringoszkóp	Egyiket sem	Soha	Nem használok egyáltalán	Nem kaptam oktatást és nem is használok ilyen eszközt	Fiberoszkópot	Szakmai vélemény nélküli eszközbeszerzés	Nincs velük érdemi tapasztalatom, így megítélni sem tudom	Hangrés feltárásának/látótérbe hozásának nehezítettsége, Tubusbevezetési nehézség	Betegellátás, nagyrészt intenzív terápia
Igen	51	Nő	Szakorvos 10-20 év teljes szakmai gyakorlattal	Városi Kórház	Egyáltalán nem végez oktatói tevékenységet	Nem	Nem érhető el egyáltalán videolaringoszkóp	Egyiken sem	Egyikről sem hallottam korábban	Nem érhető el egyáltalán videolaringoszkóp	Egyiket sem	Soha	Nem használok egyáltalán	Nem kaptam oktatást és nem is használok ilyen eszközt	Direkt laringoszkópiát, Fiberoszkópot	Nincs videolaringoszkóp a fő munkahelyemen	Nincs velük érdemi tapasztalatom, így megítélni sem tudom	Hangrés feltárásának/látótérbe hozásának nehezítettsége, Tubusbevezetési nehézség, Igazolt vagy feltételezett traumás nyaki gerincszakasz sérülés	Betegellátás, nagyrészt anesztézia
Igen	37	Férfi	Szakorvos 10 évnél rövidebb teljes szakmai gyakorlattal	Egyetemi Klinika	Ritkábban oktat mint havi egy alkalom, de alkalomszerűen előfordul	Nem	Nem érhető el egyáltalán videolaringoszkóp	Egyiken sem	Egyikről sem hallottam korábban	Nem érhető el egyáltalán videolaringoszkóp	Egyiket sem	Soha	Nem használok egyáltalán	Nem kaptam oktatást és nem is használok ilyen eszközt	Direkt laringoszkópiát, Fiberoszkópot, Laringeális maszkot, Egyéb eszközt	Nincs videolaringoszkóp a fő munkahelyemen	Nincs velük érdemi tapasztalatom, így megítélni sem tudom	Hangrés feltárásának/látótérbe hozásának nehezítettsége, Igazolt vagy feltételezett traumás nyaki gerincszakasz sérülés	Betegellátás, nagyrészt anesztézia
Igen	52	Férfi	Szakorvos több mint 20 év teljes szakmai gyakorlattal	Városi Kórház	Ritkábban oktat mint havi egy alkalom, de alkalomszerűen előfordul	Nem	Nem érhető el egyáltalán videolaringoszkóp	Egyiken sem	Egyikről sem hallottam korábban	Nem érhető el egyáltalán videolaringoszkóp	Egyiket sem	Soha	Nem használok egyáltalán	Nem kaptam oktatást és nem is használok ilyen eszközt	Direkt laringoszkópiát	Nincs videolaringoszkóp a fő munkahelyemen	Hasznos eszközök, de érdemi előnyük csak bizonyos helyzetekben érvényesül igazán	Hangrés feltárásának/látótérbe hozásának nehezítettsége	Betegellátás, nagyrészt intenzív terápia
Igen	40	Férfi	Szakorvos 10-20 év teljes szakmai gyakorlattal	Egyetemi Klinika	Rendszeresen részt vesz szakorvosjelöltek oktatásában (átlagosan legalább heti 1 alkalommal)	Nem	Nem érhető el egyáltalán videolaringoszkóp	Egyiken sem	Bonfils, Bullard, C-MAC, Coopdech, C-Trach, GlideScope, KingVision	Nem érhető el egyáltalán videolaringoszkóp	Bonfils, KingVision	Ritkábban	Oktatás	Önkéntes alapú oktatás szimulátoron	Direkt laringoszkópiát, Fiberoszkópot, Laringeális maszkot, Sebészi légútat	Nincs videolaringoszkóp a fő munkahelyemen	Hasznos eszközök, de érdemi előnyük csak bizonyos helyzetekben érvényesül igazán	Hangrés feltárásának/látótérbe hozásának nehezítettsége, Tubusbevezetési nehézség, Gégeödéma, Igazolt vagy feltételezett traumás nyaki gerincszakasz sérülés	Betegellátás, nagyrészt intenzív terápia
Igen	29	Férfi	Szakorvosjelölt 2-5 év gyakorlattal	Megyei Kórház	Egyáltalán nem végez oktatói tevékenységet	Igen	Sebészet, Szülészet, Fül-Orr-Gégészet, Érsebészet, Urológia, Traumatológia, Sürgősségi Osztály, Ortopédia, Gyermeksebészet, Intenzív Osztály, Egyéb munkaállomás	Sebészet, Szülészet, Fül-Orr-Gégészet, Érsebészet, Urológia, Traumatológia, Sürgősségi Osztály, Ortopédia, Gyermeksebészet, Intenzív Osztály, Egyéb munkaállomás	KingVision	Egyéb videolaringoszkóp	KingVision, Egyéb videolaringoszkóp	Hetente	Rutin légútbiztosítás, "Előre látható nehéz légút" megoldása, "Váratlan nehéz légút" megoldása	Kötelező oktatás szimulátoron	Direkt laringoszkópiát, Fiberoszkópot	Nem tudom, hogy mi alapján választották ki a meglévő eszközt	Hasznos eszközök, de érdemi előnyük csak bizonyos helyzetekben érvényesül igazán	Hangrés feltárásának/látótérbe hozásának nehezítettsége, Tubusbevezetési nehézség, Igazolt vagy feltételezett traumás nyaki gerincszakasz sérülés	Betegellátás, nagyrészt anesztézia
Igen	70	Nő	Szakorvos több mint 20 év teljes szakmai gyakorlattal	Megyei Kórház	Rendszeresen részt vesz szakorvosjelöltek oktatásában (átlagosan legalább heti 1 alkalommal)	Nem	Nem érhető el egyáltalán videolaringoszkóp	Egyiken sem	C-MAC, C-Trach, KingVision, Pentax AWS	Nem érhető el egyáltalán videolaringoszkóp	Egyiket sem	Soha	Nem használok egyáltalán	Nem kaptam oktatást és nem is használok ilyen eszközt	Direkt laringoszkópiát, Fiberoszkópot	Nincs videolaringoszkóp a fő munkahelyemen	Nincs velük érdemi tapasztalatom, így megítélni sem tudom	Tubusbevezetési nehézség, Váladékkal/vérrel "szennyezett" légút, Gégeödéma	Betegellátás, nagyrészt intenzív terápia
Igen	34	Férfi	Szakorvos 10 évnél rövidebb teljes szakmai gyakorlattal	Városi Kórház	Alkalmanként részt vesz szakorvosjelöltek oktatásában (átlagosan legalább havi 1 alkalommal)	Nem	Nem érhető el egyáltalán videolaringoszkóp	Egyiken sem	Airtraq, Bonfils, C-MAC, C-MAC D-blade, C-Trach, McGrath Mac	Nem érhető el egyáltalán videolaringoszkóp	Airtraq, C-MAC D-blade, McGrath 5	Évente	"Előre látható nehéz légút" megoldása, "Váratlan nehéz légút" megoldása	Nem kaptam oktatást és nem is használok ilyen eszközt	Laringeális maszkot, Nem ismerek alternatív eszközt/eljárást	Nincs videolaringoszkóp a fő munkahelyemen, Nem tudom, hogy mi alapján választották ki a meglévő eszközt	Hasznos eszközök, de érdemi előnyük csak bizonyos helyzetekben érvényesül igazán	Hangrés feltárásának/látótérbe hozásának nehezítettsége, Tubusbevezetési nehézség, Igazolt vagy feltételezett traumás nyaki gerincszakasz sérülés	Betegellátás, nagyrészt intenzív terápia
Igen	40	Férfi	Szakorvos 10-20 év teljes szakmai gyakorlattal	Városi Kórház	Ritkábban oktat mint havi egy alkalom, de alkalomszerűen előfordul	Nem	Nem érhető el egyáltalán videolaringoszkóp	Egyiken sem	Coopdech, Pentax AWS	Nem érhető el egyáltalán videolaringoszkóp	Egyiket sem	Soha	Nem használok egyáltalán	Nem kaptam oktatást és nem is használok ilyen eszközt	Direkt laringoszkópiát, Fiberoszkópot	Nem tudom, hogy mi alapján választották ki a meglévő eszközt	Nincs velük érdemi tapasztalatom, így megítélni sem tudom	Hangrés feltárásának/látótérbe hozásának nehezítettsége	Betegellátás, nagyrészt anesztézia
Igen	33	Férfi	Szakorvosjelölt 2-5 év gyakorlattal	Városi Kórház	Ritkábban oktat mint havi egy alkalom, de alkalomszerűen előfordul	Nem	Nem érhető el egyáltalán videolaringoszkóp	Egyiken sem	Airtraq, Bonfils, C-MAC, C-MAC D-blade, C-Trach, GlideScope, KingVision, McGrath 5, McGrath Mac, Egyéb videolaringoszkóp	Nem érhető el egyáltalán videolaringoszkóp	Egyiket sem	Soha	Nem használok egyáltalán	Önkéntes alapú oktatás szimulátoron	Direkt laringoszkópiát, Fiberoszkópot	Nincs videolaringoszkóp a fő munkahelyemen	Hasznos eszközök, de érdemi előnyük csak bizonyos helyzetekben érvényesül igazán	Hangrés feltárásának/látótérbe hozásának nehezítettsége, Igazolt vagy feltételezett traumás nyaki gerincszakasz sérülés	Betegellátás, nagyrészt intenzív terápia
Igen	25	Férfi	Szakorvosjelölt kevesebb mint 2 év gyakorlattal	Városi Kórház	Egyáltalán nem végez oktatói tevékenységet	Igen	Elérhető, de nem tudom hogy pontosan hol	Nem tudom hol érhető el 10 percen belül	Levitan	Elérhető de nem tudom, hogy milyen típus	Egyiket sem	Soha	Nem használok egyáltalán	Nem kaptam oktatást és nem is használok ilyen eszközt	Fiberoszkópot	Nem tudom, hogy mi alapján választották ki a meglévő eszközt	Nincs velük érdemi tapasztalatom, így megítélni sem tudom	Hangrés feltárásának/látótérbe hozásának nehezítettsége	Betegellátás, nagyrészt intenzív terápia
Igen	46	Nő	Szakorvos több mint 20 év teljes szakmai gyakorlattal	Egyéb	Ritkábban oktat mint havi egy alkalom, de alkalomszerűen előfordul	Nem	Nem érhető el egyáltalán videolaringoszkóp	Egyiken sem	Airtraq, Bonfils, KingVision, McGrath 5, Pentax AWS, Wuscope	Nem érhető el egyáltalán videolaringoszkóp	Egyéb videolaringoszkóp	Ritkábban	Nem használok egyáltalán	Önkéntes alapú oktatás szimulátoron	Fiberoszkópot	Nincs videolaringoszkóp a fő munkahelyemen	Nincs velük érdemi tapasztalatom, így megítélni sem tudom	Hangrés feltárásának/látótérbe hozásának nehezítettsége, Gégeödéma, Igazolt vagy feltételezett traumás nyaki gerincszakasz sérülés	Betegellátás, nagyrészt anesztézia
Igen	43	Férfi	Szakorvos 10-20 év teljes szakmai gyakorlattal	Megyei Kórház	Rendszeresen részt vesz szakorvosjelöltek oktatásában (átlagosan legalább heti 1 alkalommal)	Igen	Sebészet, Szájsebészet, Mellkassebészet, Érsebészet, Traumatológia, Sürgősségi Osztály, Ortopédia, Intenzív Osztály, Egyéb munkaállomás	Sebészet, Szájsebészet, Mellkassebészet, Érsebészet, Traumatológia, Sürgősségi Osztály, Ortopédia, Intenzív Osztály, Egyéb munkaállomás	Airtraq, AP Venner, Bonfils, Bullard, C-MAC, C-MAC D-blade, C-Trach, GlideScope, KingVision, Levitan, McGrath 5, McGrath Mac, Pentax AWS, Shikani, Upsherscope, Vividtrac, Wuscope, Egyéb videolaringoszkóp	KingVision, Egyéb videolaringoszkóp	C-MAC, C-MAC D-blade, KingVision, Pentax AWS, Egyéb videolaringoszkóp	Havonta	Rutin légútbiztosítás, "Előre látható nehéz légút" megoldása, "Váratlan nehéz légút" megoldása, Oktatás	Önkéntes alapú oktatás betegeken	Fiberoszkópot	Az eszköz beszerzési költsége, Légútbiztosítás problémaköre iránt kifelyezetten érdeklődő és abban járatos kolléga véleménye	Hasznos eszközök, de érdemi előnyük csak bizonyos helyzetekben érvényesül igazán	Hangrés feltárásának/látótérbe hozásának nehezítettsége, Igazolt vagy feltételezett traumás nyaki gerincszakasz sérülés	Betegellátás, nagyrészt anesztézia
Igen	30	Nő	Szakorvosjelölt 2-5 év gyakorlattal	Városi Kórház	Egyáltalán nem végez oktatói tevékenységet	Igen	Sebészet, Szájsebészet, Mellkassebészet, Érsebészet, Traumatológia, Ortopédia, Intenzív Osztály, Egyéb munkaállomás	Sebészet, Szájsebészet, Mellkassebészet, Érsebészet, Traumatológia, Ortopédia, Intenzív Osztály, Egyéb munkaállomás	Airtraq, C-MAC, C-MAC D-blade, C-Trach, GlideScope, KingVision, Pentax AWS	KingVision, Egyéb videolaringoszkóp	KingVision, Egyéb videolaringoszkóp	Havonta	"Előre látható nehéz légút" megoldása, "Váratlan nehéz légút" megoldása	Önkéntes alapú oktatás szimulátoron	Direkt laringoszkópiát, Fiberoszkópot, Laringeális maszkot, Sebészi légútat, Egyéb eszközt	Nem tudom, hogy mi alapján választották ki a meglévő eszközt	Hasznos eszközök, de érdemi előnyük csak bizonyos helyzetekben érvényesül igazán	Szájnyitási képtelenség, Hangrés feltárásának/látótérbe hozásának nehezítettsége, Igazolt vagy feltételezett traumás nyaki gerincszakasz sérülés	Betegellátás, nagyrészt intenzív terápia
Igen	54	Férfi	Szakorvos több mint 20 év teljes szakmai gyakorlattal	Városi Kórház	Rendszeresen részt vesz szakorvosjelöltek oktatásában (átlagosan legalább heti 1 alkalommal)	Igen	Sebészet, Szülészet, Fül-Orr-Gégészet, Szájsebészet, Mellkassebészet, Érsebészet, Urológia, Traumatológia, Sürgősségi Osztály, Ortopédia, Intenzív Osztály	Sebészet, Szülészet, Fül-Orr-Gégészet, Szájsebészet, Mellkassebészet, Érsebészet, Urológia, Traumatológia, Sürgősségi Osztály, Ortopédia, Intenzív Osztály, Egyéb munkaállomás	KingVision	KingVision	KingVision	Évente	"Előre látható nehéz légút" megoldása, "Váratlan nehéz légút" megoldása, Oktatás	Önkéntes alapú oktatás betegeken	Fiberoszkópot	Korábbi tudományos publikációkban leírt tapasztalatok, Légútbiztosítás problémaköre iránt kifelyezetten érdeklődő és abban járatos kolléga véleménye	Hasznos eszközök, de érdemi előnyük csak bizonyos helyzetekben érvényesül igazán	Hangrés feltárásának/látótérbe hozásának nehezítettsége, Tubusbevezetési nehézség, Váladékkal/vérrel "szennyezett" légút, Gégeödéma, Igazolt vagy feltételezett traumás nyaki gerincszakasz sérülés	Betegellátás, nagyrészt anesztézia
Igen	38	Nő	Szakorvos 10 évnél rövidebb teljes szakmai gyakorlattal	Városi Kórház	Ritkábban oktat mint havi egy alkalom, de alkalomszerűen előfordul	Igen	Sebészet, Szájsebészet, Mellkassebészet, Érsebészet, Traumatológia, Ortopédia, Intenzív Osztály	Sebészet, Szájsebészet, Mellkassebészet, Érsebészet, Traumatológia, Sürgősségi Osztály, Ortopédia, Intenzív Osztály, Egyéb munkaállomás	Airtraq, KingVision	Elérhető de nem tudom, hogy milyen típus, KingVision	KingVision, Egyéb videolaringoszkóp	Havonta	"Előre látható nehéz légút" megoldása, "Váratlan nehéz légút" megoldása, Oktatás	Önkéntes alapú oktatás betegeken	Fiberoszkópot, Laringeális maszkot, Sebészi légútat, Egyéb eszközt	Rövid klinikai kipróbálás során szerzett tapasztalatok	Hasznos eszközök, minden légútbiztosítás esetében ezt kellene használni	Hangrés feltárásának/látótérbe hozásának nehezítettsége, Tubusbevezetési nehézség, Igazolt vagy feltételezett traumás nyaki gerincszakasz sérülés	Betegellátás, nagyrészt anesztézia
Igen	38	Nő	Szakorvos 10-20 év teljes szakmai gyakorlattal	Egyetemi Klinika	Alkalmanként részt vesz szakorvosjelöltek oktatásában (átlagosan legalább havi 1 alkalommal)	Igen	Nem érhető el egyáltalán videolaringoszkóp	Egyiken sem	Airtraq, C-MAC, C-MAC D-blade, C-Trach, KingVision, McGrath 5, McGrath Mac, Vividtrac	Nem érhető el egyáltalán videolaringoszkóp	C-Trach, KingVision	Ritkábban	"Előre látható nehéz légút" megoldása	Önkéntes alapú oktatás betegeken	Fiberoszkópot	Szakmai vélemény nélküli eszközbeszerzés	Hasznos eszközök, de érdemi előnyük csak bizonyos helyzetekben érvényesül igazán	Hangrés feltárásának/látótérbe hozásának nehezítettsége	Betegellátás, nagyrészt intenzív terápia
Igen	48	Férfi	Szakorvos 10-20 év teljes szakmai gyakorlattal	Megyei Kórház	Rendszeresen részt vesz szakorvosjelöltek oktatásában (átlagosan legalább heti 1 alkalommal)	Nem	Nem érhető el egyáltalán videolaringoszkóp	Egyiken sem	Bonfils, GlideScope, KingVision, Pentax AWS, Vividtrac	Nem érhető el egyáltalán videolaringoszkóp	Bonfils	Soha	Nem használok egyáltalán	Nem kaptam oktatást és nem is használok ilyen eszközt	Nem ismerek alternatív eszközt/eljárást	Nincs videolaringoszkóp a fő munkahelyemen	Hasznos eszközök, de érdemi előnyük csak bizonyos helyzetekben érvényesül igazán	Hangrés feltárásának/látótérbe hozásának nehezítettsége, Tubusbevezetési nehézség, Gégeödéma, Igazolt vagy feltételezett traumás nyaki gerincszakasz sérülés	Betegellátás, nagyrészt intenzív terápia
Igen	30	Nő	Szakorvosjelölt 2-5 év gyakorlattal	Városi Kórház	Alkalmanként részt vesz szakorvosjelöltek oktatásában (átlagosan legalább havi 1 alkalommal)	Igen	Egyéb munkaállomás	Egyéb munkaállomás	Airtraq, Bonfils, Bullard, C-MAC, C-Trach, KingVision, McGrath Mac	KingVision	Airtraq, Bonfils, C-MAC, KingVision, McGrath Mac	Havonta	"Előre látható nehéz légút" megoldása, "Váratlan nehéz légút" megoldása	Önkéntes alapú oktatás szimulátoron	Nem ismerek alternatív eszközt/eljárást	Nem tudom, hogy mi alapján választották ki a meglévő eszközt	Hasznos eszközök, de érdemi előnyük csak bizonyos helyzetekben érvényesül igazán	Szájnyitási képtelenség, Hangrés feltárásának/látótérbe hozásának nehezítettsége, Igazolt vagy feltételezett traumás nyaki gerincszakasz sérülés	Betegellátás, nagyrészt anesztézia
Igen	44	Férfi	Szakorvos 10-20 év teljes szakmai gyakorlattal	Magánkórház	Egyáltalán nem végez oktatói tevékenységet	Nem	Nem érhető el egyáltalán videolaringoszkóp	Egyiken sem	Airtraq, C-MAC, C-MAC D-blade, C-Trach, GlideScope, KingVision, McGrath 5, McGrath Mac	Nem érhető el egyáltalán videolaringoszkóp	Airtraq, C-MAC, McGrath Mac	Ritkábban	"Előre látható nehéz légút" megoldása, "Váratlan nehéz légút" megoldása, Oktatás	Kötelező oktatás betegeken	Nem ismerek alternatív eszközt/eljárást	Nincs videolaringoszkóp a fő munkahelyemen	Hasznos eszközök, de érdemi előnyük csak bizonyos helyzetekben érvényesül igazán	Szájnyitási képtelenség, Hangrés feltárásának/látótérbe hozásának nehezítettsége, Igazolt vagy feltételezett traumás nyaki gerincszakasz sérülés	Betegellátás, nagyrészt anesztézia
Igen	62	Férfi	Szakorvos több mint 20 év teljes szakmai gyakorlattal	Megyei Kórház	Rendszeresen részt vesz szakorvosjelöltek oktatásában (átlagosan legalább heti 1 alkalommal)	Igen	Sebészet, Szülészet, Mellkassebészet, Érsebészet, Urológia, Traumatológia, Ortopédia	Fül-Orr-Gégészet, Szájsebészet, Sürgősségi Osztály, Intenzív Osztály, Egyéb munkaállomás	Airtraq, Bonfils, C-MAC D-blade, GlideScope, KingVision, McGrath Mac, Pentax AWS, Vividtrac	Bonfils, KingVision	Bonfils, KingVision, McGrath Mac	Hetente	"Előre látható nehéz légút" megoldása, "Váratlan nehéz légút" megoldása, Oktatás	Önkéntes alapú oktatás szimulátoron	Fiberoszkópot, Laringeális maszkot, Sebészi légútat	Az eszköz beszerzési költsége, Rövid klinikai kipróbálás során szerzett tapasztalatok, Korábbi tudományos publikációkban leírt tapasztalatok, Munkahelyi vezető döntése	Hasznos eszközök, de érdemi előnyük csak bizonyos helyzetekben érvényesül igazán	Hangrés feltárásának/látótérbe hozásának nehezítettsége, Igazolt vagy feltételezett traumás nyaki gerincszakasz sérülés	Betegellátás, nagyrészt intenzív terápia
Igen	32	Férfi	Szakorvos 10 évnél rövidebb teljes szakmai gyakorlattal	Városi Kórház	Ritkábban oktat mint havi egy alkalom, de alkalomszerűen előfordul	Igen	Sebészet, Szájsebészet, Mellkassebészet, Érsebészet, Traumatológia	Sebészet, Szájsebészet, Mellkassebészet, Érsebészet, Traumatológia, Intenzív Osztály	Airtraq, C-MAC, C-Trach, GlideScope, KingVision, McGrath 5, Vividtrac	C-MAC, KingVision	C-MAC, GlideScope, KingVision	Havonta	"Előre látható nehéz légút" megoldása, "Váratlan nehéz légút" megoldása	Önkéntes alapú oktatás szimulátoron	Direkt laringoszkópiát, Fiberoszkópot	Nem tudom, hogy mi alapján választották ki a meglévő eszközt, Munkahelyi vezető döntése	Hasznos eszközök, de érdemi előnyük csak bizonyos helyzetekben érvényesül igazán	Hangrés feltárásának/látótérbe hozásának nehezítettsége, Igazolt vagy feltételezett traumás nyaki gerincszakasz sérülés	Betegellátás, nagyrészt anesztézia
Igen	31	Férfi	Szakorvos 10 évnél rövidebb teljes szakmai gyakorlattal	Egyetemi Klinika	Rendszeresen részt vesz szakorvosjelöltek oktatásában (átlagosan legalább heti 1 alkalommal)	Igen	Sebészet, Mellkassebészet, Érsebészet, Traumatológia, Sürgősségi Osztály, Intenzív Osztály, Egyéb munkaállomás	Sebészet, Mellkassebészet, Érsebészet, Traumatológia, Sürgősségi Osztály, Intenzív Osztály	Airtraq, C-MAC, C-MAC D-blade, C-Trach, GlideScope, KingVision, McGrath 5, McGrath Mac, Pentax AWS, Vividtrac	KingVision	KingVision, Vividtrac	Havonta	"Előre látható nehéz légút" megoldása, Oktatás	Önkéntes alapú oktatás szimulátoron	Direkt laringoszkópiát, Fiberoszkópot	Rövid klinikai kipróbálás során szerzett tapasztalatok	Hasznos eszközök, minden légútbiztosítás esetében ezt kellene használni	Hangrés feltárásának/látótérbe hozásának nehezítettsége, Igazolt vagy feltételezett traumás nyaki gerincszakasz sérülés	Betegellátás, nagyrészt anesztézia
Igen	62	Férfi	Szakorvos több mint 20 év teljes szakmai gyakorlattal	Megyei Kórház	Rendszeresen részt vesz szakorvosjelöltek oktatásában (átlagosan legalább heti 1 alkalommal)	Igen	Szájsebészet	Sebészet, Szájsebészet, Mellkassebészet, Érsebészet, Traumatológia, Ortopédia, Intenzív Osztály, Egyéb munkaállomás	Airtraq, Bonfils, Bullard, C-MAC, C-Trach, GlideScope, KingVision, McGrath Mac	KingVision	KingVision	Havonta	"Előre látható nehéz légút" megoldása, "Váratlan nehéz légút" megoldása	Kötelező oktatás szimulátoron	Fiberoszkópot	Az eszköz beszerzési költsége, Rövid klinikai kipróbálás során szerzett tapasztalatok, Légútbiztosítás problémaköre iránt kifelyezetten érdeklődő és abban járatos kolléga véleménye	Hasznos eszközök, minden légútbiztosítás esetében ezt kellene használni	Hangrés feltárásának/látótérbe hozásának nehezítettsége, Gégeödéma, Igazolt vagy feltételezett traumás nyaki gerincszakasz sérülés	Betegellátás, nagyrészt intenzív terápia
Igen	31	Férfi	Szakorvosjelölt 2-5 év gyakorlattal	Városi Kórház	Egyáltalán nem végez oktatói tevékenységet	Igen	Intenzív Osztály	Intenzív Osztály	Bullard, C-MAC D-blade, C-Trach, KingVision, Pentax AWS	C-MAC D-blade, KingVision	C-MAC, KingVision, Egyéb videolaringoszkóp	Havonta	"Előre látható nehéz légút" megoldása	Önkéntes alapú oktatás szimulátoron	Direkt laringoszkópiát	Az eszköz beszerzési költsége, Rövid klinikai kipróbálás során szerzett tapasztalatok	Hasznos eszközök, de érdemi előnyük csak bizonyos helyzetekben érvényesül igazán	Hangrés feltárásának/látótérbe hozásának nehezítettsége	Betegellátás, nagyrészt anesztézia
Igen	44	Nő	Szakorvos 10-20 év teljes szakmai gyakorlattal	Városi Kórház	Rendszeresen részt vesz szakorvosjelöltek oktatásában (átlagosan legalább heti 1 alkalommal)	Nem	Fül-Orr-Gégészet	Nem tudom hol érhető el 10 percen belül	Airtraq, AP Venner, KingVision	Elérhető de nem tudom, hogy milyen típus	Egyiket sem	Ritkábban	Nem használok egyáltalán	Önkéntes alapú oktatás szimulátoron	Fiberoszkópot	Nincs videolaringoszkóp a fő munkahelyemen, Szakmai vélemény nélküli eszközbeszerzés	Hasznos eszközök, de érdemi előnyük csak bizonyos helyzetekben érvényesül igazán	Hangrés feltárásának/látótérbe hozásának nehezítettsége, Tubusbevezetési nehézség	Betegellátás, nagyrészt anesztézia
Igen	57	Férfi	Szakorvos több mint 20 év teljes szakmai gyakorlattal	Városi Kórház	Ritkábban oktat mint havi egy alkalom, de alkalomszerűen előfordul	Igen	Sebészet, Traumatológia, Intenzív Osztály	Szülészet	Bonfils, KingVision, Pentax AWS	KingVision	KingVision	Hetente	"Előre látható nehéz légút" megoldása, "Váratlan nehéz légút" megoldása	Önkéntes alapú oktatás szimulátoron	Direkt laringoszkópiát, Fiberoszkópot	Nem tudom, hogy mi alapján választották ki a meglévő eszközt	Hasznos eszközök, de érdemi előnyük csak bizonyos helyzetekben érvényesül igazán	Hangrés feltárásának/látótérbe hozásának nehezítettsége, Tubusbevezetési nehézség	Betegellátás, nagyrészt anesztézia
Igen	49	Férfi	Szakorvos 10-20 év teljes szakmai gyakorlattal	Megyei Kórház	Alkalmanként részt vesz szakorvosjelöltek oktatásában (átlagosan legalább havi 1 alkalommal)	Igen	Sebészet, Érsebészet, Urológia, Traumatológia, Ortopédia	Sebészet, Érsebészet, Urológia, Traumatológia, Ortopédia	Egyikről sem hallottam korábban	Elérhető de nem tudom, hogy milyen típus	Egyiket sem	Soha	Nem használok egyáltalán	Önkéntes alapú oktatás szimulátoron	Laringeális maszkot	Munkahelyi vezető döntése	Nincs velük érdemi tapasztalatom, így megítélni sem tudom	Hangrés feltárásának/látótérbe hozásának nehezítettsége, Igazolt vagy feltételezett traumás nyaki gerincszakasz sérülés	Betegellátás, nagyrészt intenzív terápia
Igen	49	Férfi	Szakorvos több mint 20 év teljes szakmai gyakorlattal	Megyei Kórház	Rendszeresen részt vesz szakorvosjelöltek oktatásában (átlagosan legalább heti 1 alkalommal)	Igen	Sebészet, Szülészet, Fül-Orr-Gégészet, Szájsebészet, Mellkassebészet, Érsebészet, Urológia, Traumatológia, Gyermeksebészet, Intenzív Osztály	Sebészet, Szülészet, Fül-Orr-Gégészet, Szájsebészet, Mellkassebészet, Érsebészet, Urológia, Traumatológia, Sürgősségi Osztály, Gyermeksebészet, Intenzív Osztály, Egyéb munkaállomás	C-MAC	C-MAC	C-MAC	Havonta	Rutin légútbiztosítás, "Előre látható nehéz légút" megoldása, Oktatás	Nem kaptam oktatást de használok videolaringoszkópot	Fiberoszkópot	Rövid klinikai kipróbálás során szerzett tapasztalatok	Hasznos eszközök, minden légútbiztosítás esetében ezt kellene használni	Hangrés feltárásának/látótérbe hozásának nehezítettsége, Igazolt vagy feltételezett traumás nyaki gerincszakasz sérülés	Betegellátás, nagyrészt anesztézia
Igen	50	Nő	Szakorvos több mint 20 év teljes szakmai gyakorlattal	Megyei Kórház	Rendszeresen részt vesz szakorvosjelöltek oktatásában (átlagosan legalább heti 1 alkalommal)	Igen	Sebészet, Fül-Orr-Gégészet, Szájsebészet, Mellkassebészet, Érsebészet, Urológia, Traumatológia, Intenzív Osztály	Sebészet, Szülészet, Fül-Orr-Gégészet, Szájsebészet, Mellkassebészet, Érsebészet, Urológia, Traumatológia, Sürgősségi Osztály, Ortopédia, Gyermeksebészet, Intenzív Osztály	Bonfils, Bullard, C-MAC, C-MAC D-blade, Levitan, Pentax AWS, Vividtrac	Egyéb videolaringoszkóp	Egyéb videolaringoszkóp	Naponta	"Előre látható nehéz légút" megoldása, "Váratlan nehéz légút" megoldása, Oktatás	Önkéntes alapú oktatás betegeken	Fiberoszkópot, Laringeális maszkot	Rövid klinikai kipróbálás során szerzett tapasztalatok, Munkahelyi vezető döntése	Hasznos eszközök, de érdemi előnyük csak bizonyos helyzetekben érvényesül igazán	Szájnyitási képtelenség, Hangrés feltárásának/látótérbe hozásának nehezítettsége, Tubusbevezetési nehézség, Váladékkal/vérrel "szennyezett" légút, Gégeödéma, Igazolt vagy feltételezett traumás nyaki gerincszakasz sérülés	Betegellátás, nagyrészt anesztézia
Igen	29	Férfi	Szakorvosjelölt kevesebb mint 2 év gyakorlattal	Megyei Kórház	Ritkábban oktat mint havi egy alkalom, de alkalomszerűen előfordul	Igen	Sebészet, Egyéb munkaállomás	Nem tudom hol érhető el 10 percen belül	Pentax AWS	Elérhető de nem tudom, hogy milyen típus	Egyiket sem	Havonta	Egyéb	Önkéntes alapú oktatás szimulátoron	Direkt laringoszkópiát, Fiberoszkópot, Laringeális maszkot	Munkahelyi vezető döntése	Hasznos eszközök, de érdemi előnyük csak bizonyos helyzetekben érvényesül igazán	Hangrés feltárásának/látótérbe hozásának nehezítettsége, Igazolt vagy feltételezett traumás nyaki gerincszakasz sérülés	Betegellátás, nagyrészt anesztézia
Igen	52	Férfi	Szakorvos több mint 20 év teljes szakmai gyakorlattal	Megyei Kórház	Rendszeresen részt vesz szakorvosjelöltek oktatásában (átlagosan legalább heti 1 alkalommal)	Igen	Sebészet, Fül-Orr-Gégészet, Szájsebészet, Mellkassebészet, Érsebészet, Urológia, Traumatológia, Ortopédia, Gyermeksebészet, Intenzív Osztály	Szülészet, Sürgősségi Osztály	C-MAC, C-MAC D-blade, C-Trach, GlideScope, Egyéb videolaringoszkóp	Egyéb videolaringoszkóp	C-MAC, C-MAC D-blade, C-Trach, Egyéb videolaringoszkóp	Hetente	"Előre látható nehéz légút" megoldása, Oktatás	Önkéntes alapú oktatás szimulátoron	Direkt laringoszkópiát, Fiberoszkópot, Egyéb eszközt	Az eszköz beszerzési költsége, Rövid klinikai kipróbálás során szerzett tapasztalatok, Munkahelyi vezető döntése	Hasznos eszközök, de érdemi előnyük csak bizonyos helyzetekben érvényesül igazán	Hangrés feltárásának/látótérbe hozásának nehezítettsége, Igazolt vagy feltételezett traumás nyaki gerincszakasz sérülés	Betegellátás, nagyrészt anesztézia
Igen	31	Nő	Szakorvos 10 évnél rövidebb teljes szakmai gyakorlattal	Egyetemi Klinika	Rendszeresen részt vesz szakorvosjelöltek oktatásában (átlagosan legalább heti 1 alkalommal)	Igen	Szülészet, Szájsebészet, Gyermeksebészet	Szülészet, Intenzív Osztály	Bonfils, C-MAC, KingVision, McGrath 5, Pentax AWS, Egyéb videolaringoszkóp	KingVision, Pentax AWS, Egyéb videolaringoszkóp	KingVision, Egyéb videolaringoszkóp	Havonta	Rutin légútbiztosítás, Oktatás	Kötelező oktatás szimulátoron	Direkt laringoszkópiát, Fiberoszkópot	Munkahelyi vezető döntése	Hasznos eszközök, de érdemi előnyük csak bizonyos helyzetekben érvényesül igazán	Egyikre sem a fentiek közül	Betegellátás, nagyrészt anesztézia
Igen	25	Nő	Szakorvosjelölt kevesebb mint 2 év gyakorlattal	Megyei Kórház	Egyáltalán nem végez oktatói tevékenységet	Igen	Sebészet, Fül-Orr-Gégészet, Mellkassebészet, Érsebészet, Urológia, Traumatológia	Sebészet, Szülészet, Fül-Orr-Gégészet, Szájsebészet, Mellkassebészet, Érsebészet, Urológia, Traumatológia, Sürgősségi Osztály, Ortopédia, Intenzív Osztály, Egyéb munkaállomás	McGrath Mac	McGrath Mac	McGrath Mac	Hetente	Rutin légútbiztosítás, "Előre látható nehéz légút" megoldása, "Váratlan nehéz légút" megoldása	Nem kaptam oktatást de használok videolaringoszkópot	Direkt laringoszkópiát	Nem tudom, hogy mi alapján választották ki a meglévő eszközt	Hasznos eszközök, de érdemi előnyük csak bizonyos helyzetekben érvényesül igazán	Szájnyitási képtelenség, Hangrés feltárásának/látótérbe hozásának nehezítettsége, Igazolt vagy feltételezett traumás nyaki gerincszakasz sérülés	Betegellátás, nagyrészt anesztézia
Igen	39	Nő	Szakorvos 10-20 év teljes szakmai gyakorlattal	Városi Kórház	Egyáltalán nem végez oktatói tevékenységet	Igen	Egyéb munkaállomás	Sebészet, Szülészet, Fül-Orr-Gégészet, Szájsebészet, Mellkassebészet, Érsebészet, Urológia, Traumatológia, Ortopédia, Intenzív Osztály	Airtraq, Bullard, C-Trach, GlideScope, KingVision, McGrath Mac	Airtraq, KingVision	KingVision	Havonta	"Előre látható nehéz légút" megoldása, "Váratlan nehéz légút" megoldása	Önkéntes alapú oktatás betegeken	Direkt laringoszkópiát, Fiberoszkópot, Laringeális maszkot, Egyéb eszközt	Az eszköz beszerzési költsége, Rövid klinikai kipróbálás során szerzett tapasztalatok, Munkahelyi vezető döntése	Hasznos eszközök, de érdemi előnyük csak bizonyos helyzetekben érvényesül igazán	Hangrés feltárásának/látótérbe hozásának nehezítettsége, Tubusbevezetési nehézség, Igazolt vagy feltételezett traumás nyaki gerincszakasz sérülés	Betegellátás, nagyrészt intenzív terápia
Igen	27	Nő	Szakorvosjelölt 2-5 év gyakorlattal	Városi Kórház	Alkalmanként részt vesz szakorvosjelöltek oktatásában (átlagosan legalább havi 1 alkalommal)	Igen	Sebészet, Szájsebészet, Mellkassebészet, Érsebészet, Traumatológia, Ortopédia, Intenzív Osztály	Sebészet, Szájsebészet, Mellkassebészet, Érsebészet, Traumatológia, Ortopédia, Intenzív Osztály	Airtraq, Bonfils, KingVision, Pentax AWS	KingVision, Egyéb videolaringoszkóp	KingVision, Egyéb videolaringoszkóp	Havonta	"Előre látható nehéz légút" megoldása, "Váratlan nehéz légút" megoldása, Oktatás	Önkéntes alapú oktatás szimulátoron	Fiberoszkópot, Laringeális maszkot, Sebészi légútat	Nem tudom, hogy mi alapján választották ki a meglévő eszközt	Hasznos eszközök, de érdemi előnyük csak bizonyos helyzetekben érvényesül igazán	Hangrés feltárásának/látótérbe hozásának nehezítettsége, Igazolt vagy feltételezett traumás nyaki gerincszakasz sérülés	Betegellátás, nagyrészt anesztézia
Igen	47	Nő	Szakorvos több mint 20 év teljes szakmai gyakorlattal	Városi Kórház	Ritkábban oktat mint havi egy alkalom, de alkalomszerűen előfordul	Igen	Sebészet, Szülészet, Intenzív Osztály	Sebészet, Szülészet, Intenzív Osztály	Airtraq	Airtraq	Egyiket sem	Soha	Nem használok egyáltalán	Önkéntes alapú oktatás szimulátoron	Direkt laringoszkópiát, Fiberoszkópot	Munkahelyi vezető döntése	Nincs velük érdemi tapasztalatom, így megítélni sem tudom	Hangrés feltárásának/látótérbe hozásának nehezítettsége, Igazolt vagy feltételezett traumás nyaki gerincszakasz sérülés	Betegellátás, nagyrészt anesztézia
Igen	58	Férfi	Szakorvos több mint 20 év teljes szakmai gyakorlattal	Városi Kórház	Egyáltalán nem végez oktatói tevékenységet	Igen	Sebészet, Traumatológia	Sebészet, Szülészet, Traumatológia	Airtraq, C-MAC, C-Trach, GlideScope	Egyéb videolaringoszkóp	Egyéb videolaringoszkóp	Hetente	Rutin légútbiztosítás, "Előre látható nehéz légút" megoldása, "Váratlan nehéz légút" megoldása	Nem kaptam oktatást de használok videolaringoszkópot	Direkt laringoszkópiát, Laringeális maszkot	Nem tudom, hogy mi alapján választották ki a meglévő eszközt	Hasznos eszközök, minden légútbiztosítás esetében ezt kellene használni	Hangrés feltárásának/látótérbe hozásának nehezítettsége, Tubusbevezetési nehézség, Váladékkal/vérrel "szennyezett" légút, Igazolt vagy feltételezett traumás nyaki gerincszakasz sérülés	Betegellátás, nagyrészt intenzív terápia
Igen	59	Nő	Szakorvos több mint 20 év teljes szakmai gyakorlattal	Megyei Kórház	Ritkábban oktat mint havi egy alkalom, de alkalomszerűen előfordul	Igen	Sebészet, Szülészet, Fül-Orr-Gégészet, Szájsebészet, Mellkassebészet, Érsebészet, Urológia, Traumatológia, Ortopédia	Sebészet, Szülészet, Fül-Orr-Gégészet, Szájsebészet, Mellkassebészet, Érsebészet, Urológia, Traumatológia, Ortopédia	Egyikről sem hallottam korábban	McGrath 5	McGrath 5	Hetente	"Előre látható nehéz légút" megoldása	Kötelező oktatás szimulátoron	Direkt laringoszkópiát, Fiberoszkópot	Nem tudom, hogy mi alapján választották ki a meglévő eszközt	Hasznos eszközök, de érdemi előnyük csak bizonyos helyzetekben érvényesül igazán	Hangrés feltárásának/látótérbe hozásának nehezítettsége, Tubusbevezetési nehézség, Igazolt vagy feltételezett traumás nyaki gerincszakasz sérülés	Betegellátás, nagyrészt anesztézia
Igen	47	Férfi	Szakorvos 10-20 év teljes szakmai gyakorlattal	Egyetemi Klinika	Alkalmanként részt vesz szakorvosjelöltek oktatásában (átlagosan legalább havi 1 alkalommal)	Nem	Nem érhető el egyáltalán videolaringoszkóp	Egyiken sem	Airtraq, GlideScope, Vividtrac	Nem érhető el egyáltalán videolaringoszkóp	GlideScope	Ritkábban	"Előre látható nehéz légút" megoldása, "Váratlan nehéz légút" megoldása	Nem kaptam oktatást és nem is használok ilyen eszközt	Direkt laringoszkópiát, Fiberoszkópot	Nincs videolaringoszkóp a fő munkahelyemen	Hasznos eszközök, de érdemi előnyük csak bizonyos helyzetekben érvényesül igazán	Hangrés feltárásának/látótérbe hozásának nehezítettsége, Igazolt vagy feltételezett traumás nyaki gerincszakasz sérülés	Betegellátás, nagyrészt anesztézia
Igen	57	Nő	Szakorvos több mint 20 év teljes szakmai gyakorlattal	Városi Kórház	Rendszeresen részt vesz szakorvosjelöltek oktatásában (átlagosan legalább heti 1 alkalommal)	Igen	Sebészet, Szülészet, Fül-Orr-Gégészet, Intenzív Osztály	Sebészet, Szülészet, Fül-Orr-Gégészet, Intenzív Osztály	Airtraq, GlideScope, KingVision	Airtraq	Airtraq	Hetente	Rutin légútbiztosítás, "Előre látható nehéz légút" megoldása, "Váratlan nehéz légút" megoldása	Nem kaptam oktatást de használok videolaringoszkópot	Fiberoszkópot, Laringeális maszkot	Korábbi tudományos publikációkban leírt tapasztalatok, Munkahelyi vezető döntése	Hasznos eszközök, de érdemi előnyük csak bizonyos helyzetekben érvényesül igazán	Hangrés feltárásának/látótérbe hozásának nehezítettsége, Tubusbevezetési nehézség, Igazolt vagy feltételezett traumás nyaki gerincszakasz sérülés	Betegellátás, nagyrészt intenzív terápia
Igen	30	Nő	Szakorvos 10 évnél rövidebb teljes szakmai gyakorlattal	Városi Kórház	Egyáltalán nem végez oktatói tevékenységet	Igen	Intenzív Osztály	Sebészet, Szülészet	Airtraq	Airtraq	Airtraq	Évente	Egyéb	Önkéntes alapú oktatás szimulátoron	Egyéb eszközt	Nem tudom, hogy mi alapján választották ki a meglévő eszközt, Légútbiztosítás problémaköre iránt kifelyezetten érdeklődő és abban járatos kolléga véleménye	Haszontalan "kütyük", érdemi klinikai előnyük nincs	Egyikre sem a fentiek közül	Betegellátás, nagyrészt anesztézia
Igen	65	Férfi	Szakorvos több mint 20 év teljes szakmai gyakorlattal	Megyei Kórház	Ritkábban oktat mint havi egy alkalom, de alkalomszerűen előfordul	Igen	Sebészet, Szülészet, Fül-Orr-Gégészet, Intenzív Osztály	Sebészet, Szülészet, Fül-Orr-Gégészet, Intenzív Osztály	Airtraq, Egyéb videolaringoszkóp	Airtraq	Airtraq	Havonta	"Váratlan nehéz légút" megoldása, Oktatás	Önkéntes alapú oktatás szimulátoron	Fiberoszkópot	Korábbi tudományos publikációkban leírt tapasztalatok	Hasznos eszközök, de érdemi előnyük csak bizonyos helyzetekben érvényesül igazán	Szájnyitási képtelenség, Gégeödéma, Igazolt vagy feltételezett traumás nyaki gerincszakasz sérülés	Betegellátás, nagyrészt anesztézia
Igen	29	Férfi	Szakorvosjelölt 2-5 év gyakorlattal	Városi Kórház	Ritkábban oktat mint havi egy alkalom, de alkalomszerűen előfordul	Nem	Nem érhető el egyáltalán videolaringoszkóp	Egyiken sem	KingVision, Pentax AWS, Vividtrac	Nem érhető el egyáltalán videolaringoszkóp	Egyiket sem	Évente	Egyéb	Nem kaptam oktatást és nem is használok ilyen eszközt	Direkt laringoszkópiát, Fiberoszkópot	Nincs videolaringoszkóp a fő munkahelyemen	Hasznos eszközök, de érdemi előnyük csak bizonyos helyzetekben érvényesül igazán	Hangrés feltárásának/látótérbe hozásának nehezítettsége, Tubusbevezetési nehézség	Betegellátás, nagyrészt anesztézia
Igen	52	Nő	Szakorvos 10 évnél rövidebb teljes szakmai gyakorlattal	Megyei Kórház	Ritkábban oktat mint havi egy alkalom, de alkalomszerűen előfordul	Igen	Sebészet, Szülészet	Fül-Orr-Gégészet, Szájsebészet, Mellkassebészet, Érsebészet, Urológia, Traumatológia, Sürgősségi Osztály, Ortopédia, Gyermeksebészet, Intenzív Osztály	Bonfils	Bonfils	Bonfils	Évente	Egyéb	Nem kaptam oktatást de használok videolaringoszkópot	Fiberoszkópot	Nem tudom, hogy mi alapján választották ki a meglévő eszközt	Hasznos eszközök, de érdemi előnyük csak bizonyos helyzetekben érvényesül igazán	Hangrés feltárásának/látótérbe hozásának nehezítettsége, Tubusbevezetési nehézség	Betegellátás, nagyrészt anesztézia
Igen	28	Nő	Szakorvosjelölt 2-5 év gyakorlattal	Városi Kórház	Egyáltalán nem végez oktatói tevékenységet	Igen	Sebészet, Traumatológia	Intenzív Osztály	KingVision, McGrath 5, McGrath Mac	KingVision	KingVision	Havonta	"Előre látható nehéz légút" megoldása	Önkéntes alapú oktatás szimulátoron	Laringeális maszkot	Az eszköz beszerzési költsége, Rövid klinikai kipróbálás során szerzett tapasztalatok, Korábbi tudományos publikációkban leírt tapasztalatok, Légútbiztosítás problémaköre iránt kifelyezetten érdeklődő és abban járatos kolléga véleménye	Hasznos eszközök, de érdemi előnyük csak bizonyos helyzetekben érvényesül igazán	Hangrés feltárásának/látótérbe hozásának nehezítettsége, Tubusbevezetési nehézség, Igazolt vagy feltételezett traumás nyaki gerincszakasz sérülés	Betegellátás, nagyrészt intenzív terápia
Igen	52	Férfi	Szakorvos több mint 20 év teljes szakmai gyakorlattal	Városi Kórház	Alkalmanként részt vesz szakorvosjelöltek oktatásában (átlagosan legalább havi 1 alkalommal)	Nem	Nem érhető el egyáltalán videolaringoszkóp	Egyiken sem	Airtraq, Bullard, GlideScope, KingVision, McGrath 5	Nem érhető el egyáltalán videolaringoszkóp	GlideScope	Ritkábban	Nem használok egyáltalán	Nem kaptam oktatást és nem is használok ilyen eszközt	Direkt laringoszkópiát, Fiberoszkópot, Laringeális maszkot, Sebészi légútat	Nincs videolaringoszkóp a fő munkahelyemen, Az eszköz beszerzési költsége, Szakmai vélemény nélküli eszközbeszerzés	Hasznos eszközök, de érdemi előnyük csak bizonyos helyzetekben érvényesül igazán	Hangrés feltárásának/látótérbe hozásának nehezítettsége, Tubusbevezetési nehézség, Váladékkal/vérrel "szennyezett" légút, Gégeödéma, Igazolt vagy feltételezett traumás nyaki gerincszakasz sérülés	Betegellátás, nagyrészt intenzív terápia
Igen	67	Nő	Szakorvos több mint 20 év teljes szakmai gyakorlattal	Magánkórház	Egyáltalán nem végez oktatói tevékenységet	Igen	Sebészet, Szülészet	Sebészet, Szülészet	Egyikről sem hallottam korábban	Elérhető de nem tudom, hogy milyen típus	Egyéb videolaringoszkóp	Évente	"Előre látható nehéz légút" megoldása, "Váratlan nehéz légút" megoldása	Önkéntes alapú oktatás szimulátoron	Fiberoszkópot	Rövid klinikai kipróbálás során szerzett tapasztalatok, Korábbi tudományos publikációkban leírt tapasztalatok	Hasznos eszközök, de érdemi előnyük csak bizonyos helyzetekben érvényesül igazán	Hangrés feltárásának/látótérbe hozásának nehezítettsége, Igazolt vagy feltételezett traumás nyaki gerincszakasz sérülés	Betegellátás, nagyrészt anesztézia
Igen	30	Nő	Szakorvosjelölt 2-5 év gyakorlattal	Egyetemi Klinika	Egyáltalán nem végez oktatói tevékenységet	Igen	Sebészet, Szülészet, Mellkassebészet, Érsebészet, Traumatológia, Ortopédia	Sebészet, Szülészet, Mellkassebészet, Érsebészet, Traumatológia, Ortopédia	Bullard, C-MAC D-blade, McGrath Mac	Elérhető de nem tudom, hogy milyen típus	Egyéb videolaringoszkóp	Havonta	"Előre látható nehéz légút" megoldása, "Váratlan nehéz légút" megoldása	Nem kaptam oktatást de használok videolaringoszkópot	Direkt laringoszkópiát, Fiberoszkópot, Laringeális maszkot	Nem tudom, hogy mi alapján választották ki a meglévő eszközt	Hasznos eszközök, de érdemi előnyük csak bizonyos helyzetekben érvényesül igazán	Hangrés feltárásának/látótérbe hozásának nehezítettsége, Igazolt vagy feltételezett traumás nyaki gerincszakasz sérülés	Betegellátás, nagyrészt anesztézia
Igen	54	Férfi	Szakorvos több mint 20 év teljes szakmai gyakorlattal	Egyetemi Klinika	Rendszeresen részt vesz szakorvosjelöltek oktatásában (átlagosan legalább heti 1 alkalommal)	Igen	Sebészet, Szülészet, Szájsebészet, Mellkassebészet, Érsebészet, Urológia, Traumatológia, Ortopédia, Intenzív Osztály	Nem tudom hol érhető el 10 percen belül, Fül-Orr-Gégészet	Airtraq, KingVision, McGrath Mac, Pentax AWS	McGrath Mac	Airtraq, McGrath Mac, Pentax AWS	Évente	"Előre látható nehéz légút" megoldása	Önkéntes alapú oktatás szimulátoron	Fiberoszkópot, Laringeális maszkot, Sebészi légútat, Egyéb eszközt	Az eszköz beszerzési költsége, Rövid klinikai kipróbálás során szerzett tapasztalatok	Hasznos eszközök, minden légútbiztosítás esetében ezt kellene használni	Hangrés feltárásának/látótérbe hozásának nehezítettsége, Tubusbevezetési nehézség, Igazolt vagy feltételezett traumás nyaki gerincszakasz sérülés	Betegellátás, nagyrészt intenzív terápia
Igen	48	Férfi	Szakorvos több mint 20 év teljes szakmai gyakorlattal	Városi Kórház	Rendszeresen részt vesz szakorvosjelöltek oktatásában (átlagosan legalább heti 1 alkalommal)	Igen	Sebészet, Szájsebészet, Traumatológia, Ortopédia	Sebészet, Szájsebészet, Érsebészet, Traumatológia, Sürgősségi Osztály, Ortopédia, Intenzív Osztály	Airtraq, Bonfils, Bullard, GlideScope, KingVision, McGrath 5	KingVision, Pentax AWS	Egyiket sem	Soha	Nem használok egyáltalán	Önkéntes alapú oktatás szimulátoron	Direkt laringoszkópiát, Fiberoszkópot, Egyéb eszközt	Rövid klinikai kipróbálás során szerzett tapasztalatok, Korábbi tudományos publikációkban leírt tapasztalatok, Légútbiztosítás problémaköre iránt kifelyezetten érdeklődő és abban járatos kolléga véleménye	Hasznos eszközök, de érdemi előnyük csak bizonyos helyzetekben érvényesül igazán	Hangrés feltárásának/látótérbe hozásának nehezítettsége, Tubusbevezetési nehézség, Igazolt vagy feltételezett traumás nyaki gerincszakasz sérülés	Betegellátás, nagyrészt intenzív terápia
Igen	36	Férfi	Szakorvos 10-20 év teljes szakmai gyakorlattal	Egyetemi Klinika	Rendszeresen részt vesz szakorvosjelöltek oktatásában (átlagosan legalább heti 1 alkalommal)	Igen	Sebészet, Mellkassebészet, Érsebészet, Urológia, Traumatológia, Ortopédia, Intenzív Osztály	Sebészet, Mellkassebészet, Érsebészet, Urológia, Traumatológia, Ortopédia, Intenzív Osztály	Egyikről sem hallottam korábban	Elérhető de nem tudom, hogy milyen típus	Egyéb videolaringoszkóp	Évente	"Előre látható nehéz légút" megoldása, Oktatás	Önkéntes alapú oktatás szimulátoron	Direkt laringoszkópiát, Fiberoszkópot	Nem tudom, hogy mi alapján választották ki a meglévő eszközt	Hasznos eszközök, de érdemi előnyük csak bizonyos helyzetekben érvényesül igazán	Hangrés feltárásának/látótérbe hozásának nehezítettsége, Tubusbevezetési nehézség	Betegellátás, nagyrészt anesztézia
Igen	50	Nő	Szakorvos több mint 20 év teljes szakmai gyakorlattal	Egyetemi Klinika	Ritkábban oktat mint havi egy alkalom, de alkalomszerűen előfordul	Igen	Sebészet, Intenzív Osztály	Intenzív Osztály	Vividtrac	Elérhető de nem tudom, hogy milyen típus	Egyéb videolaringoszkóp	Ritkábban	"Váratlan nehéz légút" megoldása	Önkéntes alapú oktatás betegeken	Fiberoszkópot	Nem tudom, hogy mi alapján választották ki a meglévő eszközt	Hasznos eszközök, de érdemi előnyük csak bizonyos helyzetekben érvényesül igazán	Hangrés feltárásának/látótérbe hozásának nehezítettsége	Betegellátás, nagyrészt anesztézia
Igen	48	Férfi	Szakorvos 10-20 év teljes szakmai gyakorlattal	Egyetemi Klinika	Alkalmanként részt vesz szakorvosjelöltek oktatásában (átlagosan legalább havi 1 alkalommal)	Igen	Traumatológia, Ortopédia	Nem tudom hol érhető el 10 percen belül	Egyikről sem hallottam korábban	Elérhető de nem tudom, hogy milyen típus	Egyiket sem	Soha	Nem használok egyáltalán	Önkéntes alapú oktatás szimulátoron	Fiberoszkópot, Laringeális maszkot, Sebészi légútat	Munkahelyi vezető döntése	Nincs velük érdemi tapasztalatom, így megítélni sem tudom	Hangrés feltárásának/látótérbe hozásának nehezítettsége, Igazolt vagy feltételezett traumás nyaki gerincszakasz sérülés	Betegellátás, nagyrészt anesztézia
Igen	36	Nő	Szakorvos 10 évnél rövidebb teljes szakmai gyakorlattal	Egyetemi Klinika	Alkalmanként részt vesz szakorvosjelöltek oktatásában (átlagosan legalább havi 1 alkalommal)	Igen	Sebészet, Szülészet, Mellkassebészet, Érsebészet, Traumatológia, Ortopédia	Sebészet, Szülészet, Mellkassebészet, Traumatológia, Ortopédia, Intenzív Osztály	GlideScope	Elérhető de nem tudom, hogy milyen típus	GlideScope	Havonta	"Előre látható nehéz légút" megoldása, "Váratlan nehéz légút" megoldása, Oktatás	Nem kaptam oktatást de használok videolaringoszkópot	Direkt laringoszkópiát, Fiberoszkópot, Laringeális maszkot	Nem tudom, hogy mi alapján választották ki a meglévő eszközt	Hasznos eszközök, de érdemi előnyük csak bizonyos helyzetekben érvényesül igazán	Hangrés feltárásának/látótérbe hozásának nehezítettsége, Tubusbevezetési nehézség, Gégeödéma, Igazolt vagy feltételezett traumás nyaki gerincszakasz sérülés	Betegellátás, nagyrészt anesztézia
Igen	37	Nő	Szakorvos 10-20 év teljes szakmai gyakorlattal	Egyetemi Klinika	Rendszeresen részt vesz szakorvosjelöltek oktatásában (átlagosan legalább heti 1 alkalommal)	Igen	Elérhető, de nem tudom hogy pontosan hol, Intenzív Osztály	Intenzív Osztály	Airtraq, KingVision, Pentax AWS, Vividtrac	KingVision	KingVision	Évente	"Előre látható nehéz légút" megoldása, "Váratlan nehéz légút" megoldása, Oktatás	Önkéntes alapú oktatás szimulátoron	Direkt laringoszkópiát, Fiberoszkópot	Nem tudom, hogy mi alapján választották ki a meglévő eszközt	Hasznos eszközök, de érdemi előnyük csak bizonyos helyzetekben érvényesül igazán	Hangrés feltárásának/látótérbe hozásának nehezítettsége, Tubusbevezetési nehézség	Betegellátás, nagyrészt intenzív terápia
Igen	42	Nő	Szakorvos 10 évnél rövidebb teljes szakmai gyakorlattal	Egyetemi Klinika	Alkalmanként részt vesz szakorvosjelöltek oktatásában (átlagosan legalább havi 1 alkalommal)	Igen	Intenzív Osztály	Intenzív Osztály	KingVision	KingVision	KingVision	Soha	Nem használok egyáltalán	Önkéntes alapú oktatás szimulátoron	Fiberoszkópot	Munkahelyi vezető döntése	Nincs velük érdemi tapasztalatom, így megítélni sem tudom	Hangrés feltárásának/látótérbe hozásának nehezítettsége, Tubusbevezetési nehézség, Váladékkal/vérrel "szennyezett" légút, Gégeödéma, Igazolt vagy feltételezett traumás nyaki gerincszakasz sérülés	Betegellátás, nagyrészt anesztézia
Igen	50	Nő	Szakorvos több mint 20 év teljes szakmai gyakorlattal	Egyetemi Klinika	Alkalmanként részt vesz szakorvosjelöltek oktatásában (átlagosan legalább havi 1 alkalommal)	Nem	Nem érhető el egyáltalán videolaringoszkóp	Nem tudom hol érhető el 10 percen belül	KingVision	Nem érhető el egyáltalán videolaringoszkóp	KingVision	Évente	"Előre látható nehéz légút" megoldása, Oktatás, Egyéb	Önkéntes alapú oktatás szimulátoron	Direkt laringoszkópiát, Laringeális maszkot	Nincs videolaringoszkóp a fő munkahelyemen	Hasznos eszközök, de érdemi előnyük csak bizonyos helyzetekben érvényesül igazán	Szájnyitási képtelenség, Hangrés feltárásának/látótérbe hozásának nehezítettsége, Tubusbevezetési nehézség, Igazolt vagy feltételezett traumás nyaki gerincszakasz sérülés	Betegellátás, nagyrészt anesztézia
Igen	29	Nő	Szakorvosjelölt 2-5 év gyakorlattal	Egyetemi Klinika	Egyáltalán nem végez oktatói tevékenységet	Igen	Intenzív Osztály	Sebészet, Mellkassebészet, Érsebészet, Traumatológia, Ortopédia, Intenzív Osztály	KingVision	Elérhető de nem tudom, hogy milyen típus	Egyiket sem	Ritkábban	Nem használok egyáltalán	Nem kaptam oktatást és nem is használok ilyen eszközt	Direkt laringoszkópiát, Fiberoszkópot, Laringeális maszkot	Nem tudom, hogy mi alapján választották ki a meglévő eszközt	Nincs velük érdemi tapasztalatom, így megítélni sem tudom	Hangrés feltárásának/látótérbe hozásának nehezítettsége, Tubusbevezetési nehézség, Igazolt vagy feltételezett traumás nyaki gerincszakasz sérülés	Betegellátás, nagyrészt intenzív terápia
Igen	31	Nő	Szakorvos 10 évnél rövidebb teljes szakmai gyakorlattal	Egyetemi Klinika	Alkalmanként részt vesz szakorvosjelöltek oktatásában (átlagosan legalább havi 1 alkalommal)	Igen	Sebészet, Mellkassebészet, Érsebészet, Traumatológia, Ortopédia, Intenzív Osztály	Sebészet, Mellkassebészet, Érsebészet, Traumatológia, Ortopédia, Intenzív Osztály	KingVision, Vividtrac	KingVision, Vividtrac	KingVision	Havonta	"Előre látható nehéz légút" megoldása, "Váratlan nehéz légút" megoldása, Oktatás	Önkéntes alapú oktatás betegeken	Direkt laringoszkópiát, Fiberoszkópot, Laringeális maszkot	Nem tudom, hogy mi alapján választották ki a meglévő eszközt, Az eszköz beszerzési költsége	Hasznos eszközök, de érdemi előnyük csak bizonyos helyzetekben érvényesül igazán	Hangrés feltárásának/látótérbe hozásának nehezítettsége, Tubusbevezetési nehézség, Igazolt vagy feltételezett traumás nyaki gerincszakasz sérülés	Betegellátás, nagyrészt anesztézia
Igen	32	Férfi	Szakorvos 10 évnél rövidebb teljes szakmai gyakorlattal	Egyetemi Klinika	Alkalmanként részt vesz szakorvosjelöltek oktatásában (átlagosan legalább havi 1 alkalommal)	Igen	Intenzív Osztály	Sebészet, Mellkassebészet, Érsebészet, Traumatológia, Intenzív Osztály	Airtraq, AP Venner, Bullard, C-MAC, C-MAC D-blade, GlideScope, KingVision, Pentax AWS, Vividtrac, Wuscope	KingVision	Airtraq, KingVision	Évente	Rutin légútbiztosítás, "Váratlan nehéz légút" megoldása, Oktatás, Egyéb	Önkéntes alapú oktatás szimulátoron	Direkt laringoszkópiát, Fiberoszkópot	Nem tudom, hogy mi alapján választották ki a meglévő eszközt	Hasznos eszközök, de érdemi előnyük csak bizonyos helyzetekben érvényesül igazán	Szájnyitási képtelenség, Hangrés feltárásának/látótérbe hozásának nehezítettsége, Igazolt vagy feltételezett traumás nyaki gerincszakasz sérülés	Betegellátás, nagyrészt anesztézia
Igen	50	Férfi	Szakorvos több mint 20 év teljes szakmai gyakorlattal	Egyetemi Klinika	Alkalmanként részt vesz szakorvosjelöltek oktatásában (átlagosan legalább havi 1 alkalommal)	Nem	Nem érhető el egyáltalán videolaringoszkóp	Egyiken sem	Airtraq, GlideScope, KingVision, Vividtrac	Nem érhető el egyáltalán videolaringoszkóp	Egyiket sem	Soha	Nem használok egyáltalán	Nem kaptam oktatást és nem is használok ilyen eszközt	Nem ismerek alternatív eszközt/eljárást	Nincs videolaringoszkóp a fő munkahelyemen	Nincs velük érdemi tapasztalatom, így megítélni sem tudom	Hangrés feltárásának/látótérbe hozásának nehezítettsége, Tubusbevezetési nehézség, Igazolt vagy feltételezett traumás nyaki gerincszakasz sérülés	Betegellátás, nagyrészt anesztézia
Igen	39	Férfi	Szakorvos 10-20 év teljes szakmai gyakorlattal	Egyetemi Klinika	Rendszeresen részt vesz szakorvosjelöltek oktatásában (átlagosan legalább heti 1 alkalommal)	Nem	Nem érhető el egyáltalán videolaringoszkóp	Egyiken sem	Airtraq, C-Trach, GlideScope, KingVision, Pentax AWS	Nem érhető el egyáltalán videolaringoszkóp	Egyiket sem	Soha	Nem használok egyáltalán	Nem kaptam oktatást és nem is használok ilyen eszközt	Fiberoszkópot	Nincs videolaringoszkóp a fő munkahelyemen	Nincs velük érdemi tapasztalatom, így megítélni sem tudom	Hangrés feltárásának/látótérbe hozásának nehezítettsége	Betegellátás, nagyrészt anesztézia
Igen	32	Nő	Szakorvos 10 évnél rövidebb teljes szakmai gyakorlattal	Egyetemi Klinika	Alkalmanként részt vesz szakorvosjelöltek oktatásában (átlagosan legalább havi 1 alkalommal)	Igen	Sebészet, Mellkassebészet, Érsebészet, Traumatológia, Ortopédia, Intenzív Osztály, Egyéb munkaállomás	Sebészet, Mellkassebészet, Érsebészet, Traumatológia, Ortopédia, Intenzív Osztály, Egyéb munkaállomás	Bullard, C-MAC, C-MAC D-blade, GlideScope, KingVision, Pentax AWS	KingVision	KingVision	Ritkábban	Oktatás	Önkéntes alapú oktatás betegeken	Fiberoszkópot	Nem tudom, hogy mi alapján választották ki a meglévő eszközt	Hasznos eszközök, de érdemi előnyük csak bizonyos helyzetekben érvényesül igazán	Szájnyitási képtelenség, Hangrés feltárásának/látótérbe hozásának nehezítettsége	Betegellátás, nagyrészt anesztézia
Igen	58	Férfi	Szakorvos több mint 20 év teljes szakmai gyakorlattal	Egyetemi Klinika	Alkalmanként részt vesz szakorvosjelöltek oktatásában (átlagosan legalább havi 1 alkalommal)	Igen	Intenzív Osztály	Sebészet, Mellkassebészet, Érsebészet, Traumatológia, Sürgősségi Osztály, Intenzív Osztály	Airtraq, C-MAC, GlideScope, KingVision	Elérhető de nem tudom, hogy milyen típus	Airtraq	Soha	Nem használok egyáltalán	Nem kaptam oktatást és nem is használok ilyen eszközt	Fiberoszkópot, Laringeális maszkot	Nem tudom, hogy mi alapján választották ki a meglévő eszközt	Hasznos eszközök, de érdemi előnyük csak bizonyos helyzetekben érvényesül igazán	Hangrés feltárásának/látótérbe hozásának nehezítettsége, Tubusbevezetési nehézség, Igazolt vagy feltételezett traumás nyaki gerincszakasz sérülés	Betegellátás, nagyrészt anesztézia
Igen	53	Férfi	Szakorvos több mint 20 év teljes szakmai gyakorlattal	Egyetemi Klinika	Alkalmanként részt vesz szakorvosjelöltek oktatásában (átlagosan legalább havi 1 alkalommal)	Nem	Nem érhető el egyáltalán videolaringoszkóp	Egyiken sem	Airtraq, AP Venner, Bonfils, Bullard, C-Trach, GlideScope, KingVision, McGrath 5, Shikani, Vividtrac	Nem érhető el egyáltalán videolaringoszkóp, Bonfils, KingVision	Airtraq, Bonfils, GlideScope, KingVision, Egyéb videolaringoszkóp	Soha	Nem használok egyáltalán	Önkéntes alapú oktatás szimulátoron	Fiberoszkópot	Nincs videolaringoszkóp a fő munkahelyemen	Hasznos eszközök, de érdemi előnyük csak bizonyos helyzetekben érvényesül igazán	Hangrés feltárásának/látótérbe hozásának nehezítettsége, Igazolt vagy feltételezett traumás nyaki gerincszakasz sérülés	Betegellátás, nagyrészt anesztézia
Igen	54	Férfi	Szakorvos több mint 20 év teljes szakmai gyakorlattal	Magánkórház	Ritkábban oktat mint havi egy alkalom, de alkalomszerűen előfordul	Igen	Ortopédia, Intenzív Osztály	Ortopédia, Intenzív Osztály	Airtraq, AP Venner, C-MAC, C-MAC D-blade, GlideScope, Pentax AWS	Pentax AWS	Airtraq, AP Venner, C-MAC, C-MAC D-blade, KingVision, Pentax AWS, Vividtrac	Havonta	"Előre látható nehéz légút" megoldása, "Váratlan nehéz légút" megoldása	Önkéntes alapú oktatás szimulátoron	Fiberoszkópot, Laringeális maszkot	Az eszköz beszerzési költsége, Rövid klinikai kipróbálás során szerzett tapasztalatok	Hasznos eszközök, minden légútbiztosítás esetében ezt kellene használni	Szájnyitási képtelenség, Hangrés feltárásának/látótérbe hozásának nehezítettsége, Tubusbevezetési nehézség, Igazolt vagy feltételezett traumás nyaki gerincszakasz sérülés	Betegellátás, nagyrészt anesztézia
Igen	30	Férfi	Szakorvosjelölt 2-5 év gyakorlattal	Városi Kórház	Egyáltalán nem végez oktatói tevékenységet	Igen	Sebészet, Szülészet, Fül-Orr-Gégészet, Intenzív Osztály	Sebészet, Szülészet, Fül-Orr-Gégészet, Intenzív Osztály	Airtraq, KingVision, Vividtrac	Airtraq	Airtraq	Havonta	Rutin légútbiztosítás	Önkéntes alapú oktatás betegeken	Fiberoszkópot, Laringeális maszkot	Nem tudom, hogy mi alapján választották ki a meglévő eszközt, Munkahelyi vezető döntése	Hasznos eszközök, de érdemi előnyük csak bizonyos helyzetekben érvényesül igazán	Hangrés feltárásának/látótérbe hozásának nehezítettsége, Igazolt vagy feltételezett traumás nyaki gerincszakasz sérülés	Betegellátás, nagyrészt intenzív terápia
Igen	60	Nő	Szakorvos több mint 20 év teljes szakmai gyakorlattal	Egyéb	Rendszeresen részt vesz szakorvosjelöltek oktatásában (átlagosan legalább heti 1 alkalommal)	Nem tudom	Elérhető, de nem tudom hogy pontosan hol	Nem tudom hol érhető el 10 percen belül	Airtraq, Bullard, C-Trach, Levitan, Egyéb videolaringoszkóp	Elérhető de nem tudom, hogy milyen típus	Egyiket sem	Soha	Nem használok egyáltalán	Nem kaptam oktatást és nem is használok ilyen eszközt	Fiberoszkópot	Nem tudom, hogy mi alapján választották ki a meglévő eszközt	Nincs velük érdemi tapasztalatom, így megítélni sem tudom	Szájnyitási képtelenség, Hangrés feltárásának/látótérbe hozásának nehezítettsége, Tubusbevezetési nehézség, Váladékkal/vérrel "szennyezett" légút, Gégeödéma, Igazolt vagy feltételezett traumás nyaki gerincszakasz sérülés	Egyéb nem betegellátáshoz köthető feladatok
Igen	50	Férfi	Szakorvos több mint 20 év teljes szakmai gyakorlattal	Megyei Kórház	Rendszeresen részt vesz szakorvosjelöltek oktatásában (átlagosan legalább heti 1 alkalommal)	Nem	Nem érhető el egyáltalán videolaringoszkóp	Egyiken sem	Airtraq, C-MAC, Levitan	Nem érhető el egyáltalán videolaringoszkóp	Egyiket sem	Soha	Nem használok egyáltalán	Önkéntes alapú oktatás szimulátoron	Fiberoszkópot	Nincs videolaringoszkóp a fő munkahelyemen	Hasznos eszközök, de érdemi előnyük csak bizonyos helyzetekben érvényesül igazán	Hangrés feltárásának/látótérbe hozásának nehezítettsége, Igazolt vagy feltételezett traumás nyaki gerincszakasz sérülés	Betegellátás, nagyrészt intenzív terápia
Igen	40	Férfi	Szakorvos 10-20 év teljes szakmai gyakorlattal	Egyetemi Klinika	Rendszeresen részt vesz szakorvosjelöltek oktatásában (átlagosan legalább heti 1 alkalommal)	Nem	Nem érhető el egyáltalán videolaringoszkóp	Egyiken sem	Bonfils, Bullard, C-MAC, GlideScope, KingVision	Nem érhető el egyáltalán videolaringoszkóp	KingVision	Ritkábban	Nem használok egyáltalán	Önkéntes alapú oktatás szimulátoron	Direkt laringoszkópiát, Fiberoszkópot, Laringeális maszkot	Nincs videolaringoszkóp a fő munkahelyemen	Hasznos eszközök, de érdemi előnyük csak bizonyos helyzetekben érvényesül igazán	Hangrés feltárásának/látótérbe hozásának nehezítettsége, Gégeödéma, Igazolt vagy feltételezett traumás nyaki gerincszakasz sérülés	Betegellátás, nagyrészt intenzív terápia
Igen	30	Nő	Szakorvosjelölt 2-5 év gyakorlattal	Városi Kórház	Alkalmanként részt vesz szakorvosjelöltek oktatásában (átlagosan legalább havi 1 alkalommal)	Igen	Sebészet, Traumatológia, Ortopédia	Sebészet, Érsebészet, Traumatológia, Ortopédia, Intenzív Osztály	Airtraq, GlideScope, KingVision, McGrath Mac	KingVision, McGrath Mac	KingVision	Évente	"Előre látható nehéz légút" megoldása, Oktatás	Kötelező oktatás szimulátoron	Fiberoszkópot	Légútbiztosítás problémaköre iránt kifelyezetten érdeklődő és abban járatos kolléga véleménye	Nincs velük érdemi tapasztalatom, így megítélni sem tudom	Hangrés feltárásának/látótérbe hozásának nehezítettsége, Váladékkal/vérrel "szennyezett" légút, Igazolt vagy feltételezett traumás nyaki gerincszakasz sérülés	Betegellátás, nagyrészt intenzív terápia
Igen	57	Férfi	Szakorvos több mint 20 év teljes szakmai gyakorlattal	Megyei Kórház	Ritkábban oktat mint havi egy alkalom, de alkalomszerűen előfordul	Nem	Nem érhető el egyáltalán videolaringoszkóp	Egyiken sem	Airtraq, Bullard, C-MAC, KingVision, McGrath 5	Nem érhető el egyáltalán videolaringoszkóp	KingVision, Egyéb videolaringoszkóp	Ritkábban	Egyéb	Önkéntes alapú oktatás szimulátoron	Fiberoszkópot, Sebészi légútat	Nincs videolaringoszkóp a fő munkahelyemen	Hasznos eszközök, de érdemi előnyük csak bizonyos helyzetekben érvényesül igazán	Hangrés feltárásának/látótérbe hozásának nehezítettsége, Igazolt vagy feltételezett traumás nyaki gerincszakasz sérülés	Betegellátás, nagyrészt anesztézia
Igen	40	Nő	Szakorvos 10-20 év teljes szakmai gyakorlattal	Városi Kórház	Ritkábban oktat mint havi egy alkalom, de alkalomszerűen előfordul	Igen	Egyéb munkaállomás	Sebészet, Szájsebészet, Mellkassebészet, Érsebészet, Traumatológia, Sürgősségi Osztály, Intenzív Osztály, Egyéb munkaállomás	C-MAC, GlideScope, KingVision	C-MAC, KingVision	C-MAC, KingVision	Havonta	"Előre látható nehéz légút" megoldása, "Váratlan nehéz légút" megoldása	Önkéntes alapú oktatás betegeken	Fiberoszkópot	Munkahelyi vezető döntése, Légútbiztosítás problémaköre iránt kifelyezetten érdeklődő és abban járatos kolléga véleménye	Hasznos eszközök, de érdemi előnyük csak bizonyos helyzetekben érvényesül igazán	Hangrés feltárásának/látótérbe hozásának nehezítettsége, Igazolt vagy feltételezett traumás nyaki gerincszakasz sérülés	Betegellátás, nagyrészt anesztézia
Igen	51	Nő	Szakorvos több mint 20 év teljes szakmai gyakorlattal	Egyetemi Klinika	Rendszeresen részt vesz szakorvosjelöltek oktatásában (átlagosan legalább heti 1 alkalommal)	Igen	Traumatológia, Ortopédia, Intenzív Osztály, Egyéb munkaállomás	Sebészet, Mellkassebészet, Érsebészet, Traumatológia, Sürgősségi Osztály, Ortopédia, Intenzív Osztály, Egyéb munkaállomás	C-MAC, C-MAC D-blade, C-Trach, GlideScope, McGrath 5	C-MAC	C-MAC	Hetente	"Előre látható nehéz légút" megoldása, "Váratlan nehéz légút" megoldása, Oktatás	Nem kaptam oktatást de használok videolaringoszkópot	Direkt laringoszkópiát, Fiberoszkópot	Az eszköz beszerzési költsége, Rövid klinikai kipróbálás során szerzett tapasztalatok, Munkahelyi vezető döntése	Hasznos eszközök, de érdemi előnyük csak bizonyos helyzetekben érvényesül igazán	Hangrés feltárásának/látótérbe hozásának nehezítettsége, Tubusbevezetési nehézség, Váladékkal/vérrel "szennyezett" légút, Gégeödéma, Igazolt vagy feltételezett traumás nyaki gerincszakasz sérülés	Betegellátás, nagyrészt anesztézia
Igen	54	Férfi	Szakorvos több mint 20 év teljes szakmai gyakorlattal	Városi Kórház	Rendszeresen részt vesz szakorvosjelöltek oktatásában (átlagosan legalább heti 1 alkalommal)	Nem	Nem érhető el egyáltalán videolaringoszkóp	Egyiken sem	Airtraq	Nem érhető el egyáltalán videolaringoszkóp	Egyiket sem	Soha	Nem használok egyáltalán	Nem kaptam oktatást és nem is használok ilyen eszközt	Fiberoszkópot, Laringeális maszkot	Nincs videolaringoszkóp a fő munkahelyemen	Hasznos eszközök, de érdemi előnyük csak bizonyos helyzetekben érvényesül igazán	Hangrés feltárásának/látótérbe hozásának nehezítettsége	Betegellátás, nagyrészt intenzív terápia
Igen	40	Férfi	Szakorvos 10-20 év teljes szakmai gyakorlattal	Egyetemi Klinika	Ritkábban oktat mint havi egy alkalom, de alkalomszerűen előfordul	Igen	Elérhető, de nem tudom hogy pontosan hol	Nem tudom hol érhető el 10 percen belül	Airtraq, Bullard, C-MAC, Wuscope	Egyéb videolaringoszkóp	Egyéb videolaringoszkóp	Évente	"Előre látható nehéz légút" megoldása, "Váratlan nehéz légút" megoldása	Nem kaptam oktatást de használok videolaringoszkópot	Direkt laringoszkópiát, Fiberoszkópot, Laringeális maszkot	Nem tudom, hogy mi alapján választották ki a meglévő eszközt	Hasznos eszközök, de érdemi előnyük csak bizonyos helyzetekben érvényesül igazán	Szájnyitási képtelenség, Hangrés feltárásának/látótérbe hozásának nehezítettsége, Igazolt vagy feltételezett traumás nyaki gerincszakasz sérülés	Betegellátás, nagyrészt anesztézia
Igen	30	Férfi	Szakorvosjelölt 2-5 év gyakorlattal	Egyetemi Klinika	Egyáltalán nem végez oktatói tevékenységet	Igen	Intenzív Osztály	Sebészet, Mellkassebészet, Érsebészet, Traumatológia, Sürgősségi Osztály, Ortopédia, Intenzív Osztály	KingVision	KingVision	KingVision	Évente	Egyéb	Nem kaptam oktatást és nem is használok ilyen eszközt	Direkt laringoszkópiát, Fiberoszkópot	Az eszköz beszerzési költsége	Nincs velük érdemi tapasztalatom, így megítélni sem tudom	Hangrés feltárásának/látótérbe hozásának nehezítettsége, Tubusbevezetési nehézség, Igazolt vagy feltételezett traumás nyaki gerincszakasz sérülés	Betegellátás, nagyrészt anesztézia
Igen	52	Férfi	Szakorvos több mint 20 év teljes szakmai gyakorlattal	Városi Kórház	Ritkábban oktat mint havi egy alkalom, de alkalomszerűen előfordul	Nem	Nem érhető el egyáltalán videolaringoszkóp	Egyiken sem	Egyéb videolaringoszkóp	Nem érhető el egyáltalán videolaringoszkóp	Egyiket sem	Soha	Nem használok egyáltalán	Önkéntes alapú oktatás szimulátoron	Fiberoszkópot	Nincs videolaringoszkóp a fő munkahelyemen, Munkahelyi vezető döntése, Szakmai vélemény nélküli eszközbeszerzés	Hasznos eszközök, de érdemi előnyük csak bizonyos helyzetekben érvényesül igazán	Hangrés feltárásának/látótérbe hozásának nehezítettsége, Tubusbevezetési nehézség	Betegellátás, nagyrészt intenzív terápia
Igen	37	Férfi	Szakorvos 10 évnél rövidebb teljes szakmai gyakorlattal	Egyetemi Klinika	Ritkábban oktat mint havi egy alkalom, de alkalomszerűen előfordul	Igen	Sebészet, Fül-Orr-Gégészet, Mellkassebészet, Érsebészet, Traumatológia, Sürgősségi Osztály, Ortopédia, Intenzív Osztály	Sebészet, Mellkassebészet, Érsebészet, Traumatológia, Sürgősségi Osztály, Ortopédia, Intenzív Osztály	Airtraq, GlideScope, McGrath 5, McGrath Mac	McGrath 5, McGrath Mac	Airtraq, GlideScope, McGrath 5, McGrath Mac	Havonta	"Előre látható nehéz légút" megoldása, "Váratlan nehéz légút" megoldása, Oktatás, Egyéb	Kötelező oktatás szimulátoron	Direkt laringoszkópiát, Fiberoszkópot, Laringeális maszkot, Sebészi légútat, Egyéb eszközt	Az eszköz beszerzési költsége	Hasznos eszközök, minden légútbiztosítás esetében ezt kellene használni	Szájnyitási képtelenség, Hangrés feltárásának/látótérbe hozásának nehezítettsége, Tubusbevezetési nehézség, Váladékkal/vérrel "szennyezett" légút, Gégeödéma, Igazolt vagy feltételezett traumás nyaki gerincszakasz sérülés	Betegellátás, nagyrészt intenzív terápia
Igen	36	Nő	Szakorvos 10 évnél rövidebb teljes szakmai gyakorlattal	Megyei Kórház	Ritkábban oktat mint havi egy alkalom, de alkalomszerűen előfordul	Nem tudom	Elérhető, de nem tudom hogy pontosan hol	Nem tudom hol érhető el 10 percen belül	Airtraq	Elérhető de nem tudom, hogy milyen típus	Egyiket sem	Soha	Nem használok egyáltalán	Önkéntes alapú oktatás szimulátoron	Fiberoszkópot, Laringeális maszkot	Nem tudom, hogy mi alapján választották ki a meglévő eszközt, Munkahelyi vezető döntése	Nincs velük érdemi tapasztalatom, így megítélni sem tudom	Hangrés feltárásának/látótérbe hozásának nehezítettsége, Igazolt vagy feltételezett traumás nyaki gerincszakasz sérülés	Betegellátás, nagyrészt intenzív terápia
Igen	66	Férfi	Szakorvos több mint 20 év teljes szakmai gyakorlattal	Városi Kórház	Ritkábban oktat mint havi egy alkalom, de alkalomszerűen előfordul	Nem	Nem érhető el egyáltalán videolaringoszkóp	Egyiken sem	Airtraq, C-MAC, C-MAC D-blade, C-Trach, GlideScope	Nem érhető el egyáltalán videolaringoszkóp	Egyiket sem	Soha	Nem használok egyáltalán	Önkéntes alapú oktatás betegeken	Fiberoszkópot	Nincs videolaringoszkóp a fő munkahelyemen	Nincs velük érdemi tapasztalatom, így megítélni sem tudom	Tubusbevezetési nehézség	Betegellátás, nagyrészt intenzív terápia
Igen	53	Nő	Szakorvos több mint 20 év teljes szakmai gyakorlattal	Megyei Kórház	Rendszeresen részt vesz szakorvosjelöltek oktatásában (átlagosan legalább heti 1 alkalommal)	Igen	Szülészet	Sebészet, Szülészet, Fül-Orr-Gégészet, Szájsebészet, Mellkassebészet, Érsebészet, Urológia, Traumatológia, Ortopédia, Gyermeksebészet, Intenzív Osztály	Airtraq, GlideScope, KingVision	Elérhető de nem tudom, hogy milyen típus	Egyiket sem	Soha	Nem használok egyáltalán	Nem kaptam oktatást és nem is használok ilyen eszközt	Fiberoszkópot	Nem tudom, hogy mi alapján választották ki a meglévő eszközt	Hasznos eszközök, de érdemi előnyük csak bizonyos helyzetekben érvényesül igazán	Hangrés feltárásának/látótérbe hozásának nehezítettsége, Tubusbevezetési nehézség, Váladékkal/vérrel "szennyezett" légút, Igazolt vagy feltételezett traumás nyaki gerincszakasz sérülés	Betegellátás, nagyrészt anesztézia
Igen	29	Férfi	Szakorvosjelölt 2-5 év gyakorlattal	Megyei Kórház	Egyáltalán nem végez oktatói tevékenységet	Igen	Elérhető, de nem tudom hogy pontosan hol	Érsebészet, Urológia, Traumatológia, Ortopédia	Egyéb videolaringoszkóp	Elérhető de nem tudom, hogy milyen típus	Egyiket sem	Soha	Nem használok egyáltalán	Önkéntes alapú oktatás szimulátoron	Direkt laringoszkópiát	Szakmai vélemény nélküli eszközbeszerzés	Nincs velük érdemi tapasztalatom, így megítélni sem tudom	Egyikre sem a fentiek közül	Betegellátás, nagyrészt anesztézia
Igen	38	Nő	Szakorvos 10-20 év teljes szakmai gyakorlattal	Megyei Kórház	Egyáltalán nem végez oktatói tevékenységet	Igen	Sebészet, Szülészet, Fül-Orr-Gégészet, Szájsebészet, Mellkassebészet, Érsebészet, Urológia, Traumatológia, Gyermeksebészet, Intenzív Osztály	Sebészet, Szülészet, Fül-Orr-Gégészet, Szájsebészet, Mellkassebészet, Érsebészet, Urológia, Traumatológia, Sürgősségi Osztály, Gyermeksebészet, Intenzív Osztály	Egyikről sem hallottam korábban	Elérhető de nem tudom, hogy milyen típus	Egyiket sem	Soha	Nem használok egyáltalán	Nem kaptam oktatást és nem is használok ilyen eszközt	Fiberoszkópot	Nem tudom, hogy mi alapján választották ki a meglévő eszközt	Nincs velük érdemi tapasztalatom, így megítélni sem tudom	Hangrés feltárásának/látótérbe hozásának nehezítettsége	Betegellátás, nagyrészt intenzív terápia
Igen	29	Férfi	Szakorvosjelölt kevesebb mint 2 év gyakorlattal	Megyei Kórház	Egyáltalán nem végez oktatói tevékenységet	Nem	Nem érhető el egyáltalán videolaringoszkóp	Egyiken sem	Egyikről sem hallottam korábban	Nem érhető el egyáltalán videolaringoszkóp	Egyiket sem	Soha	Nem használok egyáltalán	Kötelező oktatás szimulátoron	Fiberoszkópot	Nincs videolaringoszkóp a fő munkahelyemen	Nincs velük érdemi tapasztalatom, így megítélni sem tudom	Hangrés feltárásának/látótérbe hozásának nehezítettsége, Váladékkal/vérrel "szennyezett" légút	Betegellátás, nagyrészt anesztézia
Igen	61	Férfi	Szakorvos több mint 20 év teljes szakmai gyakorlattal	Megyei Kórház	Alkalmanként részt vesz szakorvosjelöltek oktatásában (átlagosan legalább havi 1 alkalommal)	Igen	Sebészet, Fül-Orr-Gégészet, Szájsebészet, Érsebészet, Urológia, Traumatológia, Ortopédia	Sebészet, Szülészet, Fül-Orr-Gégészet, Szájsebészet, Érsebészet, Urológia, Traumatológia, Sürgősségi Osztály, Ortopédia, Intenzív Osztály	Airtraq, C-MAC, C-MAC D-blade, C-Trach, GlideScope	Airtraq	Airtraq	Hetente	Rutin légútbiztosítás, "Előre látható nehéz légút" megoldása, "Váratlan nehéz légút" megoldása, Oktatás	Önkéntes alapú oktatás szimulátoron	Direkt laringoszkópiát, Fiberoszkópot, Laringeális maszkot	Az eszköz beszerzési költsége, Munkahelyi vezető döntése	Hasznos eszközök, de érdemi előnyük csak bizonyos helyzetekben érvényesül igazán	Hangrés feltárásának/látótérbe hozásának nehezítettsége, Igazolt vagy feltételezett traumás nyaki gerincszakasz sérülés	Betegellátás, nagyrészt anesztézia
Igen	49	Nő	Szakorvos több mint 20 év teljes szakmai gyakorlattal	Városi Kórház	Alkalmanként részt vesz szakorvosjelöltek oktatásában (átlagosan legalább havi 1 alkalommal)	Nem	Nem érhető el egyáltalán videolaringoszkóp	Egyiken sem	Airtraq, Bullard, C-MAC, C-MAC D-blade, C-Trach, GlideScope, KingVision, Pentax AWS	Nem érhető el egyáltalán videolaringoszkóp	Egyiket sem	Soha	Nem használok egyáltalán	Önkéntes alapú oktatás szimulátoron	Egyéb eszközt	Nincs videolaringoszkóp a fő munkahelyemen	Hasznos eszközök, minden légútbiztosítás esetében ezt kellene használni	Hangrés feltárásának/látótérbe hozásának nehezítettsége, Tubusbevezetési nehézség, Igazolt vagy feltételezett traumás nyaki gerincszakasz sérülés	Egyéb nem betegellátáshoz köthető feladatok
Igen	49	Nő	Szakorvos több mint 20 év teljes szakmai gyakorlattal	Megyei Kórház	Ritkábban oktat mint havi egy alkalom, de alkalomszerűen előfordul	Igen	Sebészet, Fül-Orr-Gégészet, Szájsebészet, Mellkassebészet, Érsebészet, Urológia, Traumatológia	Sebészet, Fül-Orr-Gégészet, Szájsebészet, Mellkassebészet, Érsebészet, Urológia, Traumatológia	Airtraq, C-Trach	Elérhető de nem tudom, hogy milyen típus	Egyéb videolaringoszkóp	Havonta	"Előre látható nehéz légút" megoldása, "Váratlan nehéz légút" megoldása	Önkéntes alapú oktatás szimulátoron	Fiberoszkópot, Laringeális maszkot	Az eszköz beszerzési költsége, Rövid klinikai kipróbálás során szerzett tapasztalatok	Hasznos eszközök, de érdemi előnyük csak bizonyos helyzetekben érvényesül igazán	Hangrés feltárásának/látótérbe hozásának nehezítettsége	Betegellátás, nagyrészt anesztézia
Igen	33	Nő	Szakorvos 10 évnél rövidebb teljes szakmai gyakorlattal	Városi Kórház	Ritkábban oktat mint havi egy alkalom, de alkalomszerűen előfordul	Igen	Intenzív Osztály	Sebészet, Fül-Orr-Gégészet, Traumatológia, Sürgősségi Osztály, Ortopédia, Intenzív Osztály	Airtraq, KingVision	KingVision	KingVision	Ritkábban	"Előre látható nehéz légút" megoldása, Oktatás	Önkéntes alapú oktatás betegeken	Direkt laringoszkópiát	Az eszköz beszerzési költsége, Munkahelyi vezető döntése	Hasznos eszközök, de érdemi előnyük csak bizonyos helyzetekben érvényesül igazán	Szájnyitási képtelenség, Hangrés feltárásának/látótérbe hozásának nehezítettsége	Betegellátás, nagyrészt intenzív terápia
Igen	52	Férfi	Szakorvos több mint 20 év teljes szakmai gyakorlattal	Egyetemi Klinika	Alkalmanként részt vesz szakorvosjelöltek oktatásában (átlagosan legalább havi 1 alkalommal)	Igen	Mellkassebészet, Intenzív Osztály	Mellkassebészet, Sürgősségi Osztály, Intenzív Osztály	Vividtrac	Vividtrac	Airtraq, Vividtrac	Ritkábban	"Előre látható nehéz légút" megoldása	Nem kaptam oktatást de használok videolaringoszkópot	Direkt laringoszkópiát, Fiberoszkópot	Az eszköz beszerzési költsége	Hasznos eszközök, de érdemi előnyük csak bizonyos helyzetekben érvényesül igazán	Szájnyitási képtelenség, Tubusbevezetési nehézség, Igazolt vagy feltételezett traumás nyaki gerincszakasz sérülés	Betegellátás, nagyrészt intenzív terápia
Igen	59	Férfi	Szakorvos 10-20 év teljes szakmai gyakorlattal	Városi Kórház	Rendszeresen részt vesz szakorvosjelöltek oktatásában (átlagosan legalább heti 1 alkalommal)	Nem	Nem érhető el egyáltalán videolaringoszkóp	Egyiken sem	Airtraq, GlideScope, KingVision, McGrath 5	Nem érhető el egyáltalán videolaringoszkóp	Egyiket sem	Soha	Nem használok egyáltalán	Önkéntes alapú oktatás szimulátoron	Fiberoszkópot	Nincs videolaringoszkóp a fő munkahelyemen	Hasznos eszközök, minden légútbiztosítás esetében ezt kellene használni	Hangrés feltárásának/látótérbe hozásának nehezítettsége, Tubusbevezetési nehézség, Igazolt vagy feltételezett traumás nyaki gerincszakasz sérülés	Betegellátás, nagyrészt intenzív terápia
Igen	53	Nő	Szakorvos több mint 20 év teljes szakmai gyakorlattal	Megyei Kórház	Egyáltalán nem végez oktatói tevékenységet	Igen	Elérhető, de nem tudom hogy pontosan hol	Nem tudom hol érhető el 10 percen belül	Egyikről sem hallottam korábban	Elérhető de nem tudom, hogy milyen típus	Egyiket sem	Soha	Nem használok egyáltalán	Önkéntes alapú oktatás szimulátoron	Direkt laringoszkópiát, Fiberoszkópot, Laringeális maszkot, Sebészi légútat, Egyéb eszközt	Nem tudom, hogy mi alapján választották ki a meglévő eszközt	Nincs velük érdemi tapasztalatom, így megítélni sem tudom	Szájnyitási képtelenség, Hangrés feltárásának/látótérbe hozásának nehezítettsége, Tubusbevezetési nehézség, Igazolt vagy feltételezett traumás nyaki gerincszakasz sérülés	Betegellátás, nagyrészt anesztézia
Igen	53	Nő	Szakorvos több mint 20 év teljes szakmai gyakorlattal	Egyetemi Klinika	Ritkábban oktat mint havi egy alkalom, de alkalomszerűen előfordul	Nem tudom	Nem érhető el egyáltalán videolaringoszkóp	Egyiken sem	Bonfils, C-Trach	Nem érhető el egyáltalán videolaringoszkóp	Bonfils	Évente	Egyéb	Önkéntes alapú oktatás szimulátoron	Fiberoszkópot	Nincs videolaringoszkóp a fő munkahelyemen	Hasznos eszközök, de érdemi előnyük csak bizonyos helyzetekben érvényesül igazán	Hangrés feltárásának/látótérbe hozásának nehezítettsége, Igazolt vagy feltételezett traumás nyaki gerincszakasz sérülés	Betegellátás, nagyrészt anesztézia
Igen	51	Férfi	Szakorvos több mint 20 év teljes szakmai gyakorlattal	Megyei Kórház	Rendszeresen részt vesz szakorvosjelöltek oktatásában (átlagosan legalább heti 1 alkalommal)	Igen	Sebészet, Szülészet, Fül-Orr-Gégészet, Érsebészet, Urológia, Traumatológia, Sürgősségi Osztály, Ortopédia, Intenzív Osztály	Sebészet, Szülészet, Fül-Orr-Gégészet, Érsebészet, Urológia, Traumatológia, Sürgősségi Osztály, Ortopédia, Intenzív Osztály	Airtraq, GlideScope, KingVision, McGrath 5, McGrath Mac	McGrath Mac	Airtraq, KingVision, McGrath Mac	Havonta	"Előre látható nehéz légút" megoldása, "Váratlan nehéz légút" megoldása, Oktatás	Kötelező oktatás szimulátoron	Fiberoszkópot, Laringeális maszkot	Rövid klinikai kipróbálás során szerzett tapasztalatok, Munkahelyi vezető döntése	Hasznos eszközök, de érdemi előnyük csak bizonyos helyzetekben érvényesül igazán	Hangrés feltárásának/látótérbe hozásának nehezítettsége, Igazolt vagy feltételezett traumás nyaki gerincszakasz sérülés	Betegellátás, nagyrészt intenzív terápia
Igen	48	Férfi	Szakorvos több mint 20 év teljes szakmai gyakorlattal	Egyetemi Klinika	Rendszeresen részt vesz szakorvosjelöltek oktatásában (átlagosan legalább heti 1 alkalommal)	Nem	Nem érhető el egyáltalán videolaringoszkóp, Gyermeksebészet	Egyiken sem	Airtraq, Bonfils, Bullard, C-MAC, C-Trach, GlideScope, KingVision, Pentax AWS, Egyéb videolaringoszkóp	Egyéb videolaringoszkóp	Airtraq, Pentax AWS, Egyéb videolaringoszkóp	Évente	"Előre látható nehéz légút" megoldása	Önkéntes alapú oktatás szimulátoron	Fiberoszkópot, Laringeális maszkot	Nem tudom, hogy mi alapján választották ki a meglévő eszközt	Hasznos eszközök, de érdemi előnyük csak bizonyos helyzetekben érvényesül igazán	Szájnyitási képtelenség, Hangrés feltárásának/látótérbe hozásának nehezítettsége, Igazolt vagy feltételezett traumás nyaki gerincszakasz sérülés	Betegellátás, nagyrészt anesztézia
Igen	55	Nő	Szakorvos több mint 20 év teljes szakmai gyakorlattal	Egyetemi Klinika	Rendszeresen részt vesz szakorvosjelöltek oktatásában (átlagosan legalább heti 1 alkalommal)	Nem	Intenzív Osztály	Intenzív Osztály	Egyikről sem hallottam korábban	Elérhető de nem tudom, hogy milyen típus	Egyiket sem	Soha	Nem használok egyáltalán	Önkéntes alapú oktatás szimulátoron	Fiberoszkópot	Nem tudom, hogy mi alapján választották ki a meglévő eszközt	Hasznos eszközök, de érdemi előnyük csak bizonyos helyzetekben érvényesül igazán	Hangrés feltárásának/látótérbe hozásának nehezítettsége, Igazolt vagy feltételezett traumás nyaki gerincszakasz sérülés	Betegellátás, nagyrészt anesztézia
Igen	51	Nő	Szakorvos több mint 20 év teljes szakmai gyakorlattal	Városi Kórház	Ritkábban oktat mint havi egy alkalom, de alkalomszerűen előfordul	Igen	Egyéb munkaállomás	Egyéb munkaállomás	KingVision	KingVision	KingVision	Ritkábban	"Előre látható nehéz légút" megoldása	Önkéntes alapú oktatás szimulátoron	Fiberoszkópot	Munkahelyi vezető döntése	Hasznos eszközök, de érdemi előnyük csak bizonyos helyzetekben érvényesül igazán	Hangrés feltárásának/látótérbe hozásának nehezítettsége, Igazolt vagy feltételezett traumás nyaki gerincszakasz sérülés	Betegellátás, nagyrészt anesztézia
Igen	52	Férfi	Szakorvos több mint 20 év teljes szakmai gyakorlattal	Megyei Kórház	Egyáltalán nem végez oktatói tevékenységet	Nem	Nem érhető el egyáltalán videolaringoszkóp	Egyiken sem	GlideScope	Nem érhető el egyáltalán videolaringoszkóp	Egyiket sem	Soha	Nem használok egyáltalán	Önkéntes alapú oktatás szimulátoron	Laringeális maszkot	Nincs videolaringoszkóp a fő munkahelyemen	Hasznos eszközök, minden légútbiztosítás esetében ezt kellene használni	Hangrés feltárásának/látótérbe hozásának nehezítettsége, Igazolt vagy feltételezett traumás nyaki gerincszakasz sérülés	Betegellátás, nagyrészt intenzív terápia
Igen	50	Nő	Szakorvos 10-20 év teljes szakmai gyakorlattal	Városi Kórház	Alkalmanként részt vesz szakorvosjelöltek oktatásában (átlagosan legalább havi 1 alkalommal)	Nem	Nem érhető el egyáltalán videolaringoszkóp	Egyiken sem	Airtraq, AP Venner, Bonfils, C-MAC, McGrath 5, McGrath Mac	Nem érhető el egyáltalán videolaringoszkóp	Egyiket sem	Soha	Nem használok egyáltalán	Önkéntes alapú oktatás szimulátoron	Fiberoszkópot, Laringeális maszkot	Nincs videolaringoszkóp a fő munkahelyemen	Hasznos eszközök, de érdemi előnyük csak bizonyos helyzetekben érvényesül igazán	Hangrés feltárásának/látótérbe hozásának nehezítettsége, Tubusbevezetési nehézség, Igazolt vagy feltételezett traumás nyaki gerincszakasz sérülés	Betegellátás, nagyrészt intenzív terápia
Igen	48	Nő	Szakorvos több mint 20 év teljes szakmai gyakorlattal	Egyetemi Klinika	Alkalmanként részt vesz szakorvosjelöltek oktatásában (átlagosan legalább havi 1 alkalommal)	Igen	Szülészet, Szájsebészet, Traumatológia, Ortopédia	Sebészet, Fül-Orr-Gégészet, Mellkassebészet, Érsebészet, Urológia, Sürgősségi Osztály, Intenzív Osztály, Egyéb munkaállomás	Airtraq, C-MAC, C-Trach, GlideScope, KingVision, McGrath 5, McGrath Mac, Pentax AWS	McGrath Mac	Airtraq, C-MAC, C-Trach, GlideScope, KingVision, McGrath Mac	Hetente	"Előre látható nehéz légút" megoldása, "Váratlan nehéz légút" megoldása, Oktatás	Önkéntes alapú oktatás szimulátoron	Direkt laringoszkópiát, Fiberoszkópot, Laringeális maszkot, Egyéb eszközt	Rövid klinikai kipróbálás során szerzett tapasztalatok, Korábbi tudományos publikációkban leírt tapasztalatok, Légútbiztosítás problémaköre iránt kifelyezetten érdeklődő és abban járatos kolléga véleménye	Hasznos eszközök, de érdemi előnyük csak bizonyos helyzetekben érvényesül igazán	Szájnyitási képtelenség, Hangrés feltárásának/látótérbe hozásának nehezítettsége, Tubusbevezetési nehézség, Igazolt vagy feltételezett traumás nyaki gerincszakasz sérülés	Betegellátás, nagyrészt anesztézia
Igen	46	Nő	Szakorvos 10-20 év teljes szakmai gyakorlattal	Megyei Kórház	Ritkábban oktat mint havi egy alkalom, de alkalomszerűen előfordul	Igen	Sebészet, Érsebészet, Urológia, Traumatológia, Ortopédia, Gyermeksebészet, Intenzív Osztály	Szülészet, Fül-Orr-Gégészet, Sürgősségi Osztály	Egyéb videolaringoszkóp	Egyéb videolaringoszkóp	Egyéb videolaringoszkóp	Évente	"Előre látható nehéz légút" megoldása	Nem kaptam oktatást de használok videolaringoszkópot	Fiberoszkópot, Egyéb eszközt	Munkahelyi vezető döntése, Légútbiztosítás problémaköre iránt kifelyezetten érdeklődő és abban járatos kolléga véleménye	Hasznos eszközök, de érdemi előnyük csak bizonyos helyzetekben érvényesül igazán	Hangrés feltárásának/látótérbe hozásának nehezítettsége, Tubusbevezetési nehézség, Váladékkal/vérrel "szennyezett" légút	Betegellátás, nagyrészt anesztézia
Igen	58	Nő	Szakorvos több mint 20 év teljes szakmai gyakorlattal	Egyetemi Klinika	Rendszeresen részt vesz szakorvosjelöltek oktatásában (átlagosan legalább heti 1 alkalommal)	Igen	Elérhető, de nem tudom hogy pontosan hol, Szülészet, Mellkassebészet, Érsebészet, Traumatológia, Sürgősségi Osztály, Intenzív Osztály	Sebészet, Mellkassebészet, Érsebészet, Traumatológia, Sürgősségi Osztály, Ortopédia, Intenzív Osztály, Egyéb munkaállomás	Airtraq, C-MAC, KingVision, Pentax AWS, Vividtrac	KingVision	KingVision	Havonta	"Előre látható nehéz légút" megoldása, "Váratlan nehéz légút" megoldása	Nem kaptam oktatást de használok videolaringoszkópot	Direkt laringoszkópiát, Fiberoszkópot, Laringeális maszkot	Az eszköz beszerzési költsége, Rövid klinikai kipróbálás során szerzett tapasztalatok	Hasznos eszközök, de érdemi előnyük csak bizonyos helyzetekben érvényesül igazán	Hangrés feltárásának/látótérbe hozásának nehezítettsége, Tubusbevezetési nehézség, Igazolt vagy feltételezett traumás nyaki gerincszakasz sérülés	Betegellátás, nagyrészt intenzív terápia
Igen	33	Férfi	Szakorvos 10 évnél rövidebb teljes szakmai gyakorlattal	Városi Kórház	Ritkábban oktat mint havi egy alkalom, de alkalomszerűen előfordul	Igen	Sebészet, Traumatológia	Sebészet, Szülészet, Fül-Orr-Gégészet, Urológia, Traumatológia, Intenzív Osztály	GlideScope, KingVision, Pentax AWS	KingVision	KingVision, Pentax AWS	Hetente	Rutin légútbiztosítás, "Előre látható nehéz légút" megoldása	Önkéntes alapú oktatás szimulátoron	Direkt laringoszkópiát, Fiberoszkópot, Laringeális maszkot	Rövid klinikai kipróbálás során szerzett tapasztalatok	Hasznos eszközök, minden légútbiztosítás esetében ezt kellene használni	Hangrés feltárásának/látótérbe hozásának nehezítettsége, Tubusbevezetési nehézség, Igazolt vagy feltételezett traumás nyaki gerincszakasz sérülés	Betegellátás, nagyrészt anesztézia
Igen	51	Férfi	Szakorvos 10-20 év teljes szakmai gyakorlattal	Városi Kórház	Ritkábban oktat mint havi egy alkalom, de alkalomszerűen előfordul	Nem	Nem érhető el egyáltalán videolaringoszkóp	Egyiken sem	C-MAC, C-Trach, Pentax AWS	Nem érhető el egyáltalán videolaringoszkóp	Bullard, C-MAC, GlideScope, KingVision, Levitan	Soha	Nem használok egyáltalán	Önkéntes alapú oktatás szimulátoron	Nem ismerek alternatív eszközt/eljárást	Nincs videolaringoszkóp a fő munkahelyemen	Hasznos eszközök, minden légútbiztosítás esetében ezt kellene használni	Hangrés feltárásának/látótérbe hozásának nehezítettsége, Tubusbevezetési nehézség	Betegellátás, nagyrészt intenzív terápia
Igen	48	Férfi	Szakorvos több mint 20 év teljes szakmai gyakorlattal	Egyetemi Klinika	Rendszeresen részt vesz szakorvosjelöltek oktatásában (átlagosan legalább heti 1 alkalommal)	Igen	Elérhető, de nem tudom hogy pontosan hol	Nem tudom hol érhető el 10 percen belül	Airtraq, GlideScope, KingVision, Vividtrac	Vividtrac	Vividtrac	Ritkábban	Oktatás	Nem kaptam oktatást de használok videolaringoszkópot	Direkt laringoszkópiát, Fiberoszkópot, Laringeális maszkot	Nem tudom, hogy mi alapján választották ki a meglévő eszközt	Hasznos eszközök, de érdemi előnyük csak bizonyos helyzetekben érvényesül igazán	Szájnyitási képtelenség, Igazolt vagy feltételezett traumás nyaki gerincszakasz sérülés	Betegellátás, nagyrészt anesztézia
Igen	30	Férfi	Szakorvosjelölt 2-5 év gyakorlattal	Egyetemi Klinika	Rendszeresen részt vesz szakorvosjelöltek oktatásában (átlagosan legalább heti 1 alkalommal)	Igen	Sebészet, Szülészet, Fül-Orr-Gégészet, Szájsebészet, Mellkassebészet, Érsebészet, Urológia, Traumatológia, Ortopédia, Intenzív Osztály	Sebészet, Szülészet, Fül-Orr-Gégészet, Szájsebészet, Mellkassebészet, Érsebészet, Urológia, Traumatológia, Sürgősségi Osztály, Ortopédia, Gyermeksebészet, Intenzív Osztály	C-MAC, C-Trach, McGrath 5, McGrath Mac	C-MAC, McGrath Mac	McGrath 5, McGrath Mac	Évente	"Váratlan nehéz légút" megoldása	Nem kaptam oktatást de használok videolaringoszkópot	Fiberoszkópot	Nem tudom, hogy mi alapján választották ki a meglévő eszközt	Hasznos eszközök, de érdemi előnyük csak bizonyos helyzetekben érvényesül igazán	Hangrés feltárásának/látótérbe hozásának nehezítettsége, Igazolt vagy feltételezett traumás nyaki gerincszakasz sérülés	Betegellátás, nagyrészt anesztézia
Igen	30	Férfi	Szakorvosjelölt 2-5 év gyakorlattal	Megyei Kórház	Ritkábban oktat mint havi egy alkalom, de alkalomszerűen előfordul	Igen	Sebészet, Szájsebészet, Mellkassebészet, Érsebészet, Traumatológia, Ortopédia	Intenzív Osztály	Airtraq, C-MAC, GlideScope, KingVision, McGrath Mac, Pentax AWS	C-MAC, KingVision, Egyéb videolaringoszkóp	C-MAC, KingVision, Egyéb videolaringoszkóp	Havonta	"Előre látható nehéz légút" megoldása, "Váratlan nehéz légút" megoldása, Oktatás	Önkéntes alapú oktatás betegeken	Fiberoszkópot, Laringeális maszkot	Légútbiztosítás problémaköre iránt kifelyezetten érdeklődő és abban járatos kolléga véleménye	Hasznos eszközök, de érdemi előnyük csak bizonyos helyzetekben érvényesül igazán	Szájnyitási képtelenség, Hangrés feltárásának/látótérbe hozásának nehezítettsége, Tubusbevezetési nehézség, Igazolt vagy feltételezett traumás nyaki gerincszakasz sérülés	Betegellátás, nagyrészt anesztézia
Igen	33	Nő	Szakorvosjelölt 2-5 év gyakorlattal	Megyei Kórház	Ritkábban oktat mint havi egy alkalom, de alkalomszerűen előfordul	Igen	Sebészet, Fül-Orr-Gégészet, Szájsebészet, Mellkassebészet, Érsebészet, Traumatológia, Sürgősségi Osztály	Szülészet, Urológia, Ortopédia, Intenzív Osztály	Airtraq, GlideScope, KingVision, McGrath Mac	McGrath Mac	GlideScope, KingVision, McGrath Mac	Havonta	"Előre látható nehéz légút" megoldása, "Váratlan nehéz légút" megoldása	Kötelező oktatás szimulátoron	Direkt laringoszkópiát	Rövid klinikai kipróbálás során szerzett tapasztalatok	Hasznos eszközök, de érdemi előnyük csak bizonyos helyzetekben érvényesül igazán	Hangrés feltárásának/látótérbe hozásának nehezítettsége, Tubusbevezetési nehézség, Igazolt vagy feltételezett traumás nyaki gerincszakasz sérülés	Betegellátás, nagyrészt anesztézia
Igen	30	Nő	Szakorvosjelölt 2-5 év gyakorlattal	Megyei Kórház	Egyáltalán nem végez oktatói tevékenységet	Igen	Sebészet, Traumatológia, Intenzív Osztály	Sebészet, Intenzív Osztály	Egyikről sem hallottam korábban	Elérhető de nem tudom, hogy milyen típus	Egyiket sem	Soha	"Előre látható nehéz légút" megoldása, "Váratlan nehéz légút" megoldása	Önkéntes alapú oktatás szimulátoron	Direkt laringoszkópiát, Fiberoszkópot	Az eszköz beszerzési költsége, Munkahelyi vezető döntése	Nincs velük érdemi tapasztalatom, így megítélni sem tudom	Hangrés feltárásának/látótérbe hozásának nehezítettsége, Igazolt vagy feltételezett traumás nyaki gerincszakasz sérülés	Betegellátás, nagyrészt anesztézia
Igen	47	Nő	Szakorvos több mint 20 év teljes szakmai gyakorlattal	Városi Kórház	Rendszeresen részt vesz szakorvosjelöltek oktatásában (átlagosan legalább heti 1 alkalommal)	Igen	Sebészet, Szülészet, Sürgősségi Osztály, Intenzív Osztály	Sebészet, Szülészet, Intenzív Osztály	Airtraq	Airtraq	Airtraq	Hetente	Oktatás	Nem kaptam oktatást de használok videolaringoszkópot	Direkt laringoszkópiát	Nem tudom, hogy mi alapján választották ki a meglévő eszközt	Hasznos eszközök, de érdemi előnyük csak bizonyos helyzetekben érvényesül igazán	Szájnyitási képtelenség, Hangrés feltárásának/látótérbe hozásának nehezítettsége, Igazolt vagy feltételezett traumás nyaki gerincszakasz sérülés	Betegellátás, nagyrészt anesztézia
Igen	46	Férfi	Szakorvos több mint 20 év teljes szakmai gyakorlattal	Megyei Kórház	Ritkábban oktat mint havi egy alkalom, de alkalomszerűen előfordul	Igen	Sebészet, Érsebészet, Traumatológia	Fül-Orr-Gégészet, Urológia, Sürgősségi Osztály, Intenzív Osztály	Airtraq, Bonfils, Bullard, C-MAC D-blade, C-Trach, GlideScope, KingVision, Levitan	GlideScope	Airtraq, Bonfils, Bullard, C-Trach, GlideScope	Havonta	"Előre látható nehéz légút" megoldása, "Váratlan nehéz légút" megoldása, Oktatás	Nem kaptam oktatást de használok videolaringoszkópot	Direkt laringoszkópiát, Fiberoszkópot	Szakmai vélemény nélküli eszközbeszerzés	Hasznos eszközök, de érdemi előnyük csak bizonyos helyzetekben érvényesül igazán	Hangrés feltárásának/látótérbe hozásának nehezítettsége, Tubusbevezetési nehézség, Igazolt vagy feltételezett traumás nyaki gerincszakasz sérülés	Betegellátás, nagyrészt intenzív terápia
Igen	47	Nő	Szakorvos 10-20 év teljes szakmai gyakorlattal	Városi Kórház	Egyáltalán nem végez oktatói tevékenységet	Nem	Nem érhető el egyáltalán videolaringoszkóp	Egyiken sem	Egyikről sem hallottam korábban	Nem érhető el egyáltalán videolaringoszkóp	Egyiket sem	Soha	Nem használok egyáltalán	Nem kaptam oktatást és nem is használok ilyen eszközt	Fiberoszkópot	Nincs videolaringoszkóp a fő munkahelyemen	Hasznos eszközök, de érdemi előnyük csak bizonyos helyzetekben érvényesül igazán	Hangrés feltárásának/látótérbe hozásának nehezítettsége, Igazolt vagy feltételezett traumás nyaki gerincszakasz sérülés	Betegellátás, nagyrészt anesztézia
Igen	67	Férfi	Szakorvos több mint 20 év teljes szakmai gyakorlattal	Megyei Kórház	Rendszeresen részt vesz szakorvosjelöltek oktatásában (átlagosan legalább heti 1 alkalommal)	Nem	Nem érhető el egyáltalán videolaringoszkóp	Egyiken sem	Airtraq, GlideScope, McGrath Mac	Nem érhető el egyáltalán videolaringoszkóp	GlideScope	Soha	Nem használok egyáltalán	Önkéntes alapú oktatás szimulátoron	Direkt laringoszkópiát, Fiberoszkópot	Nincs videolaringoszkóp a fő munkahelyemen	Hasznos eszközök, de érdemi előnyük csak bizonyos helyzetekben érvényesül igazán	Hangrés feltárásának/látótérbe hozásának nehezítettsége, Igazolt vagy feltételezett traumás nyaki gerincszakasz sérülés	Betegellátás, nagyrészt anesztézia
Igen	43	Férfi	Szakorvos 10-20 év teljes szakmai gyakorlattal	Egyetemi Klinika	Rendszeresen részt vesz szakorvosjelöltek oktatásában (átlagosan legalább heti 1 alkalommal)	Nem	Nem érhető el egyáltalán videolaringoszkóp	Egyiken sem	C-MAC	Nem érhető el egyáltalán videolaringoszkóp	Egyiket sem	Soha	Nem használok egyáltalán	Nem kaptam oktatást és nem is használok ilyen eszközt	Fiberoszkópot	Nincs videolaringoszkóp a fő munkahelyemen, Az eszköz beszerzési költsége, Munkahelyi vezető döntése	Nincs velük érdemi tapasztalatom, így megítélni sem tudom	Hangrés feltárásának/látótérbe hozásának nehezítettsége, Igazolt vagy feltételezett traumás nyaki gerincszakasz sérülés	Betegellátás, nagyrészt anesztézia
Igen	37	Nő	Szakorvos 10-20 év teljes szakmai gyakorlattal	Városi Kórház	Egyáltalán nem végez oktatói tevékenységet	Nem	Nem érhető el egyáltalán videolaringoszkóp	Egyiken sem	Airtraq, Bonfils, C-MAC, C-MAC D-blade, C-Trach	Nem érhető el egyáltalán videolaringoszkóp	Egyéb videolaringoszkóp	Ritkábban	Nem használok egyáltalán	Kötelező oktatás betegeken	Fiberoszkópot	Nincs videolaringoszkóp a fő munkahelyemen	Hasznos eszközök, de érdemi előnyük csak bizonyos helyzetekben érvényesül igazán	Hangrés feltárásának/látótérbe hozásának nehezítettsége, Tubusbevezetési nehézség, Gégeödéma, Igazolt vagy feltételezett traumás nyaki gerincszakasz sérülés	Betegellátás, nagyrészt anesztézia
Igen	40	Férfi	Szakorvos 10-20 év teljes szakmai gyakorlattal	Megyei Kórház	Alkalmanként részt vesz szakorvosjelöltek oktatásában (átlagosan legalább havi 1 alkalommal)	Igen	Nem érhető el egyáltalán videolaringoszkóp, Intenzív Osztály	Sebészet, Szülészet, Fül-Orr-Gégészet, Szájsebészet, Mellkassebészet, Érsebészet, Urológia, Traumatológia, Sürgősségi Osztály, Ortopédia, Gyermeksebészet, Intenzív Osztály	Airtraq, Bonfils	Airtraq	Airtraq, Bonfils	Évente	Oktatás	Önkéntes alapú oktatás szimulátoron	Direkt laringoszkópiát, Fiberoszkópot, Laringeális maszkot, Sebészi légútat	Nem tudom, hogy mi alapján választották ki a meglévő eszközt	Hasznos eszközök, de érdemi előnyük csak bizonyos helyzetekben érvényesül igazán	Egyikre sem a fentiek közül	Betegellátás, nagyrészt anesztézia
Igen	58	Nő	Szakorvos több mint 20 év teljes szakmai gyakorlattal	Városi Kórház	Egyáltalán nem végez oktatói tevékenységet	Nem	Nem érhető el egyáltalán videolaringoszkóp	Nem tudom hol érhető el 10 percen belül	Airtraq, C-MAC	Nem érhető el egyáltalán videolaringoszkóp	Egyiket sem	Soha	Nem használok egyáltalán	Önkéntes alapú oktatás szimulátoron	Direkt laringoszkópiát, Fiberoszkópot	Nincs videolaringoszkóp a fő munkahelyemen	Hasznos eszközök, de érdemi előnyük csak bizonyos helyzetekben érvényesül igazán	Hangrés feltárásának/látótérbe hozásának nehezítettsége, Tubusbevezetési nehézség, Igazolt vagy feltételezett traumás nyaki gerincszakasz sérülés	Betegellátás, nagyrészt anesztézia
Igen	48	Férfi	Szakorvos több mint 20 év teljes szakmai gyakorlattal	Megyei Kórház	Rendszeresen részt vesz szakorvosjelöltek oktatásában (átlagosan legalább heti 1 alkalommal)	Igen	Sebészet	Sebészet, Szülészet, Fül-Orr-Gégészet, Szájsebészet, Mellkassebészet, Érsebészet, Urológia, Traumatológia, Ortopédia, Intenzív Osztály	KingVision	Elérhető de nem tudom, hogy milyen típus	KingVision	Soha	Nem használok egyáltalán	Nem kaptam oktatást és nem is használok ilyen eszközt	Fiberoszkópot	Nem tudom, hogy mi alapján választották ki a meglévő eszközt	Hasznos eszközök, de érdemi előnyük csak bizonyos helyzetekben érvényesül igazán	Hangrés feltárásának/látótérbe hozásának nehezítettsége, Igazolt vagy feltételezett traumás nyaki gerincszakasz sérülés	Betegellátás, nagyrészt anesztézia
Igen	33	Férfi	Szakorvos 10 évnél rövidebb teljes szakmai gyakorlattal	Városi Kórház	Ritkábban oktat mint havi egy alkalom, de alkalomszerűen előfordul	Nem	Nem érhető el egyáltalán videolaringoszkóp	Egyiken sem	Airtraq, Bonfils, C-MAC, C-MAC D-blade, C-Trach, GlideScope, KingVision, McGrath Mac, Egyéb videolaringoszkóp	Nem érhető el egyáltalán videolaringoszkóp	Egyiket sem	Soha	Nem használok egyáltalán	Önkéntes alapú oktatás szimulátoron	Direkt laringoszkópiát, Fiberoszkópot, Egyéb eszközt	Nincs videolaringoszkóp a fő munkahelyemen	Hasznos eszközök, de érdemi előnyük csak bizonyos helyzetekben érvényesül igazán	Hangrés feltárásának/látótérbe hozásának nehezítettsége, Váladékkal/vérrel "szennyezett" légút, Igazolt vagy feltételezett traumás nyaki gerincszakasz sérülés	Betegellátás, nagyrészt intenzív terápia
Igen	38	Férfi	Szakorvos 10-20 év teljes szakmai gyakorlattal	Városi Kórház	Rendszeresen részt vesz szakorvosjelöltek oktatásában (átlagosan legalább heti 1 alkalommal)	Igen	Sebészet, Szájsebészet, Mellkassebészet, Érsebészet, Traumatológia, Ortopédia	Sürgősségi Osztály, Intenzív Osztály	Airtraq, Bonfils, Bullard, C-MAC, C-MAC D-blade, GlideScope, KingVision, Levitan, McGrath 5, McGrath Mac, Pentax AWS, Shikani, Wuscope	C-MAC, KingVision	C-MAC, KingVision, Pentax AWS	Havonta	"Előre látható nehéz légút" megoldása, "Váratlan nehéz légút" megoldása, Oktatás	Önkéntes alapú oktatás szimulátoron	Direkt laringoszkópiát, Fiberoszkópot	Rövid klinikai kipróbálás során szerzett tapasztalatok, Korábbi tudományos publikációkban leírt tapasztalatok, Munkahelyi vezető döntése, Légútbiztosítás problémaköre iránt kifelyezetten érdeklődő és abban járatos kolléga véleménye	Hasznos eszközök, de érdemi előnyük csak bizonyos helyzetekben érvényesül igazán	Hangrés feltárásának/látótérbe hozásának nehezítettsége, Igazolt vagy feltételezett traumás nyaki gerincszakasz sérülés	Betegellátás, nagyrészt intenzív terápia
Igen	45	Férfi	Szakorvos 10-20 év teljes szakmai gyakorlattal	Egyetemi Klinika	Ritkábban oktat mint havi egy alkalom, de alkalomszerűen előfordul	Nem	Nem érhető el egyáltalán videolaringoszkóp	Egyiken sem	Airtraq, Bullard, C-MAC, C-MAC D-blade, GlideScope, KingVision, McGrath 5, McGrath Mac, Pentax AWS	Nem érhető el egyáltalán videolaringoszkóp	GlideScope, McGrath Mac	Soha	Nem használok egyáltalán	Önkéntes alapú oktatás szimulátoron	Direkt laringoszkópiát, Fiberoszkópot	Nincs videolaringoszkóp a fő munkahelyemen	Hasznos eszközök, de érdemi előnyük csak bizonyos helyzetekben érvényesül igazán	Hangrés feltárásának/látótérbe hozásának nehezítettsége, Tubusbevezetési nehézség, Igazolt vagy feltételezett traumás nyaki gerincszakasz sérülés	Betegellátás, nagyrészt intenzív terápia
Igen	36	Férfi	Szakorvos 10 évnél rövidebb teljes szakmai gyakorlattal	Egyetemi Klinika	Alkalmanként részt vesz szakorvosjelöltek oktatásában (átlagosan legalább havi 1 alkalommal)	Igen	Egyéb munkaállomás	Sebészet, Mellkassebészet, Érsebészet, Intenzív Osztály	GlideScope, KingVision, McGrath Mac	McGrath Mac	GlideScope, KingVision, McGrath Mac	Naponta	Rutin légútbiztosítás	Önkéntes alapú oktatás betegeken	Direkt laringoszkópiát	Az eszköz beszerzési költsége, Rövid klinikai kipróbálás során szerzett tapasztalatok, Munkahelyi vezető döntése	Hasznos eszközök, minden légútbiztosítás esetében ezt kellene használni	Szájnyitási képtelenség, Hangrés feltárásának/látótérbe hozásának nehezítettsége, Tubusbevezetési nehézség, Igazolt vagy feltételezett traumás nyaki gerincszakasz sérülés	Betegellátás, nagyrészt anesztézia
Igen	51	Férfi	Szakorvos 10-20 év teljes szakmai gyakorlattal	Megyei Kórház	Alkalmanként részt vesz szakorvosjelöltek oktatásában (átlagosan legalább havi 1 alkalommal)	Igen	Sebészet, Szülészet, Fül-Orr-Gégészet, Szájsebészet, Mellkassebészet, Érsebészet, Urológia, Traumatológia, Sürgősségi Osztály, Ortopédia, Intenzív Osztály	Sebészet, Szülészet, Fül-Orr-Gégészet, Szájsebészet, Mellkassebészet, Érsebészet, Urológia, Traumatológia, Sürgősségi Osztály, Ortopédia, Intenzív Osztály	Airtraq, Bullard, C-MAC, C-MAC D-blade, C-Trach, GlideScope, KingVision, McGrath 5, Pentax AWS	Airtraq, GlideScope, KingVision	Airtraq, GlideScope, KingVision	Havonta	"Előre látható nehéz légút" megoldása, "Váratlan nehéz légút" megoldása, Oktatás	Önkéntes alapú oktatás szimulátoron	Direkt laringoszkópiát, Fiberoszkópot, Laringeális maszkot, Sebészi légútat	Az eszköz beszerzési költsége, Légútbiztosítás problémaköre iránt kifelyezetten érdeklődő és abban járatos kolléga véleménye	Hasznos eszközök, de érdemi előnyük csak bizonyos helyzetekben érvényesül igazán	Hangrés feltárásának/látótérbe hozásának nehezítettsége, Tubusbevezetési nehézség, Váladékkal/vérrel "szennyezett" légút, Gégeödéma, Igazolt vagy feltételezett traumás nyaki gerincszakasz sérülés	Betegellátás, nagyrészt anesztézia
Igen	27	Férfi	Szakorvosjelölt 2-5 év gyakorlattal	Megyei Kórház	Ritkábban oktat mint havi egy alkalom, de alkalomszerűen előfordul	Igen	Sebészet, Érsebészet, Urológia, Traumatológia, Ortopédia, Gyermeksebészet, Intenzív Osztály	Sebészet, Fül-Orr-Gégészet, Szájsebészet, Mellkassebészet, Érsebészet, Urológia, Traumatológia, Sürgősségi Osztály, Ortopédia, Gyermeksebészet, Intenzív Osztály	Airtraq, AP Venner, C-MAC, C-MAC D-blade, Levitan, McGrath Mac	Airtraq	Airtraq	Ritkábban	"Előre látható nehéz légút" megoldása	Nem kaptam oktatást de használok videolaringoszkópot	Fiberoszkópot, Laringeális maszkot	Munkahelyi vezető döntése	Nincs velük érdemi tapasztalatom, így megítélni sem tudom	Szájnyitási képtelenség, Hangrés feltárásának/látótérbe hozásának nehezítettsége, Tubusbevezetési nehézség, Igazolt vagy feltételezett traumás nyaki gerincszakasz sérülés	Betegellátás, nagyrészt anesztézia
Igen	53	Nő	Szakorvos több mint 20 év teljes szakmai gyakorlattal	Megyei Kórház	Alkalmanként részt vesz szakorvosjelöltek oktatásában (átlagosan legalább havi 1 alkalommal)	Nem	Nem érhető el egyáltalán videolaringoszkóp	Egyiken sem	C-Trach	Nem érhető el egyáltalán videolaringoszkóp	Egyiket sem	Soha	Nem használok egyáltalán	Önkéntes alapú oktatás szimulátoron	Fiberoszkópot	Nincs videolaringoszkóp a fő munkahelyemen	Hasznos eszközök, de érdemi előnyük csak bizonyos helyzetekben érvényesül igazán	Hangrés feltárásának/látótérbe hozásának nehezítettsége, Tubusbevezetési nehézség	Betegellátás, nagyrészt intenzív terápia
Igen	62	Nő	Szakorvos több mint 20 év teljes szakmai gyakorlattal	Megyei Kórház	Alkalmanként részt vesz szakorvosjelöltek oktatásában (átlagosan legalább havi 1 alkalommal)	Igen	Sebészet, Érsebészet, Urológia, Traumatológia, Sürgősségi Osztály, Ortopédia, Intenzív Osztály	Sebészet, Szülészet, Fül-Orr-Gégészet, Érsebészet, Urológia, Traumatológia, Sürgősségi Osztály, Ortopédia, Intenzív Osztály	Airtraq, Levitan, Egyéb videolaringoszkóp	Elérhető de nem tudom, hogy milyen típus	Egyéb videolaringoszkóp	Havonta	"Előre látható nehéz légút" megoldása, Oktatás	Önkéntes alapú oktatás szimulátoron	Direkt laringoszkópiát, Fiberoszkópot, Laringeális maszkot	Az eszköz beszerzési költsége, Rövid klinikai kipróbálás során szerzett tapasztalatok, Munkahelyi vezető döntése	Hasznos eszközök, de érdemi előnyük csak bizonyos helyzetekben érvényesül igazán	Hangrés feltárásának/látótérbe hozásának nehezítettsége, Tubusbevezetési nehézség, Gégeödéma, Igazolt vagy feltételezett traumás nyaki gerincszakasz sérülés	Betegellátás, nagyrészt anesztézia
Igen	32	Nő	Szakorvosjelölt 2-5 év gyakorlattal	Megyei Kórház	Ritkábban oktat mint havi egy alkalom, de alkalomszerűen előfordul	Igen	Sebészet, Szülészet, Fül-Orr-Gégészet	Szájsebészet, Mellkassebészet, Érsebészet, Urológia, Traumatológia, Ortopédia, Intenzív Osztály	Egyéb videolaringoszkóp	Elérhető de nem tudom, hogy milyen típus	Egyéb videolaringoszkóp	Havonta	"Előre látható nehéz légút" megoldása, "Váratlan nehéz légút" megoldása	Nem kaptam oktatást de használok videolaringoszkópot	Fiberoszkópot	Nem tudom, hogy mi alapján választották ki a meglévő eszközt	Hasznos eszközök, de érdemi előnyük csak bizonyos helyzetekben érvényesül igazán	Hangrés feltárásának/látótérbe hozásának nehezítettsége, Tubusbevezetési nehézség	Betegellátás, nagyrészt anesztézia
Igen	42	Nő	Szakorvos 10-20 év teljes szakmai gyakorlattal	Megyei Kórház	Egyáltalán nem végez oktatói tevékenységet	Igen	Egyéb munkaállomás	Egyéb munkaállomás	McGrath 5, McGrath Mac	McGrath 5	McGrath 5	Havonta	"Előre látható nehéz légút" megoldása, "Váratlan nehéz légút" megoldása	Nem kaptam oktatást de használok videolaringoszkópot	Fiberoszkópot	Nem tudom, hogy mi alapján választották ki a meglévő eszközt	Hasznos eszközök, de érdemi előnyük csak bizonyos helyzetekben érvényesül igazán	Hangrés feltárásának/látótérbe hozásának nehezítettsége, Tubusbevezetési nehézség, Igazolt vagy feltételezett traumás nyaki gerincszakasz sérülés	Betegellátás, nagyrészt anesztézia
Igen	33	Nő	Szakorvos 10 évnél rövidebb teljes szakmai gyakorlattal	Megyei Kórház	Ritkábban oktat mint havi egy alkalom, de alkalomszerűen előfordul	Nem	Nem érhető el egyáltalán videolaringoszkóp	Egyiken sem	Vividtrac	Nem érhető el egyáltalán videolaringoszkóp	Egyiket sem	Soha	Nem használok egyáltalán	Nem kaptam oktatást és nem is használok ilyen eszközt	Fiberoszkópot	Nincs videolaringoszkóp a fő munkahelyemen	Nincs velük érdemi tapasztalatom, így megítélni sem tudom	Hangrés feltárásának/látótérbe hozásának nehezítettsége, Váladékkal/vérrel "szennyezett" légút, Gégeödéma, Igazolt vagy feltételezett traumás nyaki gerincszakasz sérülés	Betegellátás, nagyrészt anesztézia
Igen	34	Férfi	Szakorvos 10 évnél rövidebb teljes szakmai gyakorlattal	Városi Kórház	Alkalmanként részt vesz szakorvosjelöltek oktatásában (átlagosan legalább havi 1 alkalommal)	Igen	Nem érhető el egyáltalán videolaringoszkóp, Egyéb munkaállomás	Egyiken sem	C-Trach, KingVision, Pentax AWS	KingVision	KingVision	Ritkábban	"Előre látható nehéz légút" megoldása, "Váratlan nehéz légút" megoldása	Önkéntes alapú oktatás szimulátoron	Direkt laringoszkópiát, Fiberoszkópot, Laringeális maszkot	Nincs videolaringoszkóp a fő munkahelyemen	Hasznos eszközök, de érdemi előnyük csak bizonyos helyzetekben érvényesül igazán	Hangrés feltárásának/látótérbe hozásának nehezítettsége, Tubusbevezetési nehézség, Igazolt vagy feltételezett traumás nyaki gerincszakasz sérülés	Betegellátás, nagyrészt intenzív terápia
Igen	30	Férfi	Szakorvos 10 évnél rövidebb teljes szakmai gyakorlattal	Egyéb	Ritkábban oktat mint havi egy alkalom, de alkalomszerűen előfordul	Igen	Sebészet, Szájsebészet, Mellkassebészet, Érsebészet, Traumatológia, Egyéb munkaállomás	Sürgősségi Osztály, Intenzív Osztály, Egyéb munkaállomás	Airtraq, C-MAC, C-MAC D-blade, GlideScope, KingVision, McGrath 5, Pentax AWS, Vividtrac, Egyéb videolaringoszkóp	KingVision, Egyéb videolaringoszkóp	KingVision, Pentax AWS, Egyéb videolaringoszkóp	Havonta	"Előre látható nehéz légút" megoldása, "Váratlan nehéz légút" megoldása, Oktatás	Önkéntes alapú oktatás betegeken	Direkt laringoszkópiát, Fiberoszkópot	Munkahelyi vezető döntése	Hasznos eszközök, minden légútbiztosítás esetében ezt kellene használni	Hangrés feltárásának/látótérbe hozásának nehezítettsége, Tubusbevezetési nehézség, Igazolt vagy feltételezett traumás nyaki gerincszakasz sérülés	Betegellátás, nagyrészt intenzív terápia
Igen	52	Férfi	Szakorvos több mint 20 év teljes szakmai gyakorlattal	Városi Kórház	Rendszeresen részt vesz szakorvosjelöltek oktatásában (átlagosan legalább heti 1 alkalommal)	Nem	Nem érhető el egyáltalán videolaringoszkóp	Egyiken sem	Egyikről sem hallottam korábban	Nem érhető el egyáltalán videolaringoszkóp	Egyéb videolaringoszkóp	Soha	Nem használok egyáltalán	Önkéntes alapú oktatás szimulátoron	Fiberoszkópot	Nincs videolaringoszkóp a fő munkahelyemen	Hasznos eszközök, de érdemi előnyük csak bizonyos helyzetekben érvényesül igazán	Hangrés feltárásának/látótérbe hozásának nehezítettsége, Tubusbevezetési nehézség, Gégeödéma, Igazolt vagy feltételezett traumás nyaki gerincszakasz sérülés	Betegellátás, nagyrészt anesztézia
Igen	57	Nő	Szakorvos több mint 20 év teljes szakmai gyakorlattal	Megyei Kórház	Ritkábban oktat mint havi egy alkalom, de alkalomszerűen előfordul	Igen	Egyéb munkaállomás	Sebészet, Szülészet, Fül-Orr-Gégészet, Szájsebészet, Mellkassebészet, Érsebészet, Urológia, Traumatológia, Ortopédia, Intenzív Osztály	Egyikről sem hallottam korábban	Elérhető de nem tudom, hogy milyen típus	Egyéb videolaringoszkóp	Hetente	"Előre látható nehéz légút" megoldása	Nem kaptam oktatást de használok videolaringoszkópot	Fiberoszkópot, Laringeális maszkot, Egyéb eszközt	Nem tudom, hogy mi alapján választották ki a meglévő eszközt, Rövid klinikai kipróbálás során szerzett tapasztalatok, Munkahelyi vezető döntése	Hasznos eszközök, minden légútbiztosítás esetében ezt kellene használni	Szájnyitási képtelenség, Hangrés feltárásának/látótérbe hozásának nehezítettsége, Tubusbevezetési nehézség, Igazolt vagy feltételezett traumás nyaki gerincszakasz sérülés	Betegellátás, nagyrészt anesztézia
Igen	52	Férfi	Szakorvos több mint 20 év teljes szakmai gyakorlattal	Egyetemi Klinika	Rendszeresen részt vesz szakorvosjelöltek oktatásában (átlagosan legalább heti 1 alkalommal)	Igen	Sebészet	Sebészet, Szülészet, Urológia, Sürgősségi Osztály, Ortopédia, Intenzív Osztály	Airtraq, C-MAC, Pentax AWS	Pentax AWS	Airtraq, Pentax AWS	Hetente	Rutin légútbiztosítás, "Előre látható nehéz légút" megoldása, Oktatás	Önkéntes alapú oktatás betegeken	Direkt laringoszkópiát, Fiberoszkópot	Rövid klinikai kipróbálás során szerzett tapasztalatok	Hasznos eszközök, de érdemi előnyük csak bizonyos helyzetekben érvényesül igazán	Hangrés feltárásának/látótérbe hozásának nehezítettsége, Igazolt vagy feltételezett traumás nyaki gerincszakasz sérülés	Betegellátás, nagyrészt anesztézia
Igen	36	Nő	Szakorvos 10-20 év teljes szakmai gyakorlattal	Városi Kórház	Rendszeresen részt vesz szakorvosjelöltek oktatásában (átlagosan legalább heti 1 alkalommal)	Nem	Nem érhető el egyáltalán videolaringoszkóp	Egyiken sem	Bonfils, C-MAC, C-MAC D-blade, KingVision, McGrath 5, McGrath Mac, Vividtrac	Nem érhető el egyáltalán videolaringoszkóp	KingVision	Évente	Oktatás	Önkéntes alapú oktatás szimulátoron	Fiberoszkópot, Egyéb eszközt	Nincs videolaringoszkóp a fő munkahelyemen	Hasznos eszközök, de érdemi előnyük csak bizonyos helyzetekben érvényesül igazán	Szájnyitási képtelenség, Igazolt vagy feltételezett traumás nyaki gerincszakasz sérülés	Betegellátás, nagyrészt intenzív terápia
Igen	48	Férfi	Szakorvos 10-20 év teljes szakmai gyakorlattal	Magánkórház	Ritkábban oktat mint havi egy alkalom, de alkalomszerűen előfordul	Igen	Ortopédia, Intenzív Osztály	Ortopédia, Intenzív Osztály	C-MAC, C-MAC D-blade, KingVision, McGrath Mac, Pentax AWS	Pentax AWS	C-MAC, C-MAC D-blade, KingVision, McGrath Mac, Pentax AWS	Havonta	"Előre látható nehéz légút" megoldása, "Váratlan nehéz légút" megoldása	Önkéntes alapú oktatás szimulátoron	Direkt laringoszkópiát, Fiberoszkópot, Laringeális maszkot	Az eszköz beszerzési költsége, Rövid klinikai kipróbálás során szerzett tapasztalatok, Munkahelyi vezető döntése	Hasznos eszközök, de érdemi előnyük csak bizonyos helyzetekben érvényesül igazán	Szájnyitási képtelenség, Hangrés feltárásának/látótérbe hozásának nehezítettsége, Tubusbevezetési nehézség, Igazolt vagy feltételezett traumás nyaki gerincszakasz sérülés	Betegellátás, nagyrészt intenzív terápia
Igen	47	Nő	Szakorvos több mint 20 év teljes szakmai gyakorlattal	Városi Kórház	Egyáltalán nem végez oktatói tevékenységet	Nem	Nem érhető el egyáltalán videolaringoszkóp	Egyiken sem	Egyéb videolaringoszkóp	Nem érhető el egyáltalán videolaringoszkóp	Egyiket sem	Soha	Nem használok egyáltalán	Önkéntes alapú oktatás szimulátoron	Direkt laringoszkópiát	Nincs videolaringoszkóp a fő munkahelyemen	Hasznos eszközök, de érdemi előnyük csak bizonyos helyzetekben érvényesül igazán	Hangrés feltárásának/látótérbe hozásának nehezítettsége	Betegellátás, nagyrészt anesztézia
Igen	42	Nő	Szakorvos 10 évnél rövidebb teljes szakmai gyakorlattal	Egyetemi Klinika	Ritkábban oktat mint havi egy alkalom, de alkalomszerűen előfordul	Igen	Elérhető, de nem tudom hogy pontosan hol	Nem tudom hol érhető el 10 percen belül	KingVision	Elérhető de nem tudom, hogy milyen típus	Egyiket sem	Soha	Nem használok egyáltalán	Önkéntes alapú oktatás szimulátoron	Direkt laringoszkópiát, Laringeális maszkot	Nem tudom, hogy mi alapján választották ki a meglévő eszközt	Nincs velük érdemi tapasztalatom, így megítélni sem tudom	Hangrés feltárásának/látótérbe hozásának nehezítettsége, Tubusbevezetési nehézség, Igazolt vagy feltételezett traumás nyaki gerincszakasz sérülés	Betegellátás, nagyrészt anesztézia
Igen	35	Nő	Szakorvos 10 évnél rövidebb teljes szakmai gyakorlattal	Megyei Kórház	Alkalmanként részt vesz szakorvosjelöltek oktatásában (átlagosan legalább havi 1 alkalommal)	Igen	Sebészet, Érsebészet, Urológia, Intenzív Osztály	Sebészet, Szülészet, Fül-Orr-Gégészet, Érsebészet, Urológia, Traumatológia, Sürgősségi Osztály, Ortopédia, Intenzív Osztály	Airtraq, Bonfils	Elérhető de nem tudom, hogy milyen típus	Egyéb videolaringoszkóp	Havonta	"Előre látható nehéz légút" megoldása	Önkéntes alapú oktatás szimulátoron	Direkt laringoszkópiát, Fiberoszkópot, Laringeális maszkot	Nem tudom, hogy mi alapján választották ki a meglévő eszközt	Hasznos eszközök, de érdemi előnyük csak bizonyos helyzetekben érvényesül igazán	Szájnyitási képtelenség, Hangrés feltárásának/látótérbe hozásának nehezítettsége, Igazolt vagy feltételezett traumás nyaki gerincszakasz sérülés	Betegellátás, nagyrészt anesztézia
Igen	34	Férfi	Szakorvosjelölt 2-5 év gyakorlattal	Egyetemi Klinika	Egyáltalán nem végez oktatói tevékenységet	Igen	Szülészet, Szájsebészet	Szülészet, Szájsebészet	Airtraq, Bonfils, KingVision	Airtraq	Airtraq	Évente	"Előre látható nehéz légút" megoldása	Önkéntes alapú oktatás betegeken	Direkt laringoszkópiát, Laringeális maszkot, Sebészi légútat, Egyéb eszközt	Nem tudom, hogy mi alapján választották ki a meglévő eszközt	Hasznos eszközök, de érdemi előnyük csak bizonyos helyzetekben érvényesül igazán	Szájnyitási képtelenség, Hangrés feltárásának/látótérbe hozásának nehezítettsége, Igazolt vagy feltételezett traumás nyaki gerincszakasz sérülés	Betegellátás, nagyrészt intenzív terápia
Igen	34	Férfi	Szakorvos 10 évnél rövidebb teljes szakmai gyakorlattal	Egyetemi Klinika	Alkalmanként részt vesz szakorvosjelöltek oktatásában (átlagosan legalább havi 1 alkalommal)	Igen	Egyéb munkaállomás	Egyéb munkaállomás	McGrath Mac	McGrath Mac	McGrath Mac	Naponta	Rutin légútbiztosítás, "Előre látható nehéz légút" megoldása, "Váratlan nehéz légút" megoldása, Oktatás	Nem kaptam oktatást de használok videolaringoszkópot	Fiberoszkópot, Sebészi légútat	Rövid klinikai kipróbálás során szerzett tapasztalatok, Munkahelyi vezető döntése	Hasznos eszközök, minden légútbiztosítás esetében ezt kellene használni	Hangrés feltárásának/látótérbe hozásának nehezítettsége, Tubusbevezetési nehézség	Betegellátás, nagyrészt anesztézia
Igen	67	Nő	Szakorvos több mint 20 év teljes szakmai gyakorlattal	Városi Kórház	Alkalmanként részt vesz szakorvosjelöltek oktatásában (átlagosan legalább havi 1 alkalommal)	Nem	Nem érhető el egyáltalán videolaringoszkóp	Egyéb munkaállomás	C-MAC, C-MAC D-blade	Nem érhető el egyáltalán videolaringoszkóp	Egyiket sem	Soha	Nem használok egyáltalán	Kötelező oktatás szimulátoron	Fiberoszkópot, Laringeális maszkot	Nincs videolaringoszkóp a fő munkahelyemen, Légútbiztosítás problémaköre iránt kifelyezetten érdeklődő és abban járatos kolléga véleménye	Hasznos eszközök, minden légútbiztosítás esetében ezt kellene használni	Szájnyitási képtelenség, Hangrés feltárásának/látótérbe hozásának nehezítettsége, Tubusbevezetési nehézség, Váladékkal/vérrel "szennyezett" légút, Igazolt vagy feltételezett traumás nyaki gerincszakasz sérülés	Oktatás
Igen	47	Férfi	Szakorvos 10-20 év teljes szakmai gyakorlattal	Városi Kórház	Egyáltalán nem végez oktatói tevékenységet	Igen	Sebészet, Szülészet, Sürgősségi Osztály, Intenzív Osztály, Egyéb munkaállomás	Sebészet, Szülészet, Sürgősségi Osztály, Intenzív Osztály, Egyéb munkaállomás	Airtraq, C-MAC, C-MAC D-blade, McGrath 5, McGrath Mac	Airtraq, C-MAC, C-MAC D-blade, McGrath 5, McGrath Mac	Airtraq, McGrath Mac	Havonta	"Előre látható nehéz légút" megoldása, "Váratlan nehéz légút" megoldása, Oktatás	Kötelező oktatás szimulátoron	Direkt laringoszkópiát, Fiberoszkópot	Rövid klinikai kipróbálás során szerzett tapasztalatok, Korábbi tudományos publikációkban leírt tapasztalatok	Hasznos eszközök, de érdemi előnyük csak bizonyos helyzetekben érvényesül igazán	Szájnyitási képtelenség, Hangrés feltárásának/látótérbe hozásának nehezítettsége, Igazolt vagy feltételezett traumás nyaki gerincszakasz sérülés	Betegellátás, nagyrészt anesztézia
Igen	42	Férfi	Szakorvos 10-20 év teljes szakmai gyakorlattal	Egyetemi Klinika	Rendszeresen részt vesz szakorvosjelöltek oktatásában (átlagosan legalább heti 1 alkalommal)	Igen	Elérhető, de nem tudom hogy pontosan hol	Szülészet, Szájsebészet	Airtraq, Bonfils, Bullard, C-MAC, C-MAC D-blade, C-Trach, GlideScope, KingVision, McGrath 5, McGrath Mac, Pentax AWS, Wuscope	KingVision	Bonfils, KingVision, Pentax AWS	Havonta	Rutin légútbiztosítás, "Előre látható nehéz légút" megoldása, "Váratlan nehéz légút" megoldása, Oktatás	Önkéntes alapú oktatás szimulátoron	Direkt laringoszkópiát, Fiberoszkópot, Laringeális maszkot, Sebészi légútat, Egyéb eszközt	Nem tudom, hogy mi alapján választották ki a meglévő eszközt	Hasznos eszközök, de érdemi előnyük csak bizonyos helyzetekben érvényesül igazán	Hangrés feltárásának/látótérbe hozásának nehezítettsége, Tubusbevezetési nehézség, Igazolt vagy feltételezett traumás nyaki gerincszakasz sérülés	Betegellátás, nagyrészt anesztézia
Igen	38	Férfi	Szakorvosjelölt 2-5 év gyakorlattal	Megyei Kórház	Alkalmanként részt vesz szakorvosjelöltek oktatásában (átlagosan legalább havi 1 alkalommal)	Nem	Nem érhető el egyáltalán videolaringoszkóp	Egyiken sem	Airtraq	Nem érhető el egyáltalán videolaringoszkóp	Egyiket sem	Soha	Nem használok egyáltalán	Nem kaptam oktatást és nem is használok ilyen eszközt	Direkt laringoszkópiát, Egyéb eszközt	Nincs videolaringoszkóp a fő munkahelyemen	Nincs velük érdemi tapasztalatom, így megítélni sem tudom	Szájnyitási képtelenség, Hangrés feltárásának/látótérbe hozásának nehezítettsége, Igazolt vagy feltételezett traumás nyaki gerincszakasz sérülés	Betegellátás, nagyrészt anesztézia
Igen	47	Férfi	Szakorvos több mint 20 év teljes szakmai gyakorlattal	Magánkórház	Ritkábban oktat mint havi egy alkalom, de alkalomszerűen előfordul	Igen	Ortopédia	Ortopédia	Airtraq, GlideScope, Pentax AWS	Pentax AWS	Pentax AWS	Havonta	"Előre látható nehéz légút" megoldása, "Váratlan nehéz légút" megoldása	Kötelező oktatás szimulátoron	Fiberoszkópot	Nem tudom, hogy mi alapján választották ki a meglévő eszközt	Hasznos eszközök, de érdemi előnyük csak bizonyos helyzetekben érvényesül igazán	Hangrés feltárásának/látótérbe hozásának nehezítettsége, Igazolt vagy feltételezett traumás nyaki gerincszakasz sérülés	Betegellátás, nagyrészt anesztézia
Igen	52	Férfi	Szakorvos 10-20 év teljes szakmai gyakorlattal	Egyéb	Egyáltalán nem végez oktatói tevékenységet	Igen	Egyéb munkaállomás	Intenzív Osztály, Egyéb munkaállomás	Airtraq, Bonfils, Bullard, C-MAC, C-MAC D-blade, KingVision	KingVision	KingVision	Évente	"Előre látható nehéz légút" megoldása, "Váratlan nehéz légút" megoldása	Kötelező oktatás szimulátoron	Fiberoszkópot, Laringeális maszkot, Sebészi légútat	Rövid klinikai kipróbálás során szerzett tapasztalatok, Légútbiztosítás problémaköre iránt kifelyezetten érdeklődő és abban járatos kolléga véleménye	Hasznos eszközök, de érdemi előnyük csak bizonyos helyzetekben érvényesül igazán	Hangrés feltárásának/látótérbe hozásának nehezítettsége, Váladékkal/vérrel "szennyezett" légút	Betegellátás, nagyrészt anesztézia
Igen	44	Férfi	Szakorvos 10-20 év teljes szakmai gyakorlattal	Megyei Kórház	Rendszeresen részt vesz szakorvosjelöltek oktatásában (átlagosan legalább heti 1 alkalommal)	Igen	Sebészet	Sebészet, Szülészet, Fül-Orr-Gégészet, Szájsebészet, Mellkassebészet, Érsebészet, Urológia, Traumatológia, Sürgősségi Osztály, Ortopédia, Gyermeksebészet, Intenzív Osztály	Bonfils, GlideScope, KingVision, McGrath Mac	McGrath 5	McGrath 5	Hetente	"Előre látható nehéz légút" megoldása, "Váratlan nehéz légút" megoldása, Oktatás	Nem kaptam oktatást de használok videolaringoszkópot	Fiberoszkópot, Laringeális maszkot	Rövid klinikai kipróbálás során szerzett tapasztalatok, Korábbi tudományos publikációkban leírt tapasztalatok	Hasznos eszközök, minden légútbiztosítás esetében ezt kellene használni	Hangrés feltárásának/látótérbe hozásának nehezítettsége, Tubusbevezetési nehézség, Igazolt vagy feltételezett traumás nyaki gerincszakasz sérülés	Betegellátás, nagyrészt intenzív terápia
Igen	34	Férfi	Szakorvos 10 évnél rövidebb teljes szakmai gyakorlattal	Megyei Kórház	Alkalmanként részt vesz szakorvosjelöltek oktatásában (átlagosan legalább havi 1 alkalommal)	Nem	Nem érhető el egyáltalán videolaringoszkóp	Egyiken sem	Airtraq, Bonfils, Bullard, C-MAC, C-MAC D-blade, C-Trach, GlideScope, KingVision, McGrath 5, McGrath Mac, Pentax AWS	Nem érhető el egyáltalán videolaringoszkóp	Airtraq, C-MAC, KingVision, McGrath Mac	Soha	Nem használok egyáltalán	Önkéntes alapú oktatás szimulátoron	Fiberoszkópot, Laringeális maszkot	Nincs videolaringoszkóp a fő munkahelyemen	Hasznos eszközök, minden légútbiztosítás esetében ezt kellene használni	Szájnyitási képtelenség, Hangrés feltárásának/látótérbe hozásának nehezítettsége, Igazolt vagy feltételezett traumás nyaki gerincszakasz sérülés	Betegellátás, nagyrészt anesztézia
Igen	29	Nő	Szakorvosjelölt 2-5 év gyakorlattal	Megyei Kórház	Egyáltalán nem végez oktatói tevékenységet	Igen	Sebészet, Szülészet, Mellkassebészet, Érsebészet, Urológia, Traumatológia, Ortopédia, Gyermeksebészet, Intenzív Osztály	Sebészet, Szülészet, Fül-Orr-Gégészet, Szájsebészet, Mellkassebészet, Érsebészet, Urológia, Traumatológia, Sürgősségi Osztály, Ortopédia, Gyermeksebészet, Intenzív Osztály	KingVision	KingVision	KingVision	Havonta	Rutin légútbiztosítás, "Előre látható nehéz légút" megoldása	Önkéntes alapú oktatás betegeken	Fiberoszkópot	Nem tudom, hogy mi alapján választották ki a meglévő eszközt, Munkahelyi vezető döntése	Hasznos eszközök, de érdemi előnyük csak bizonyos helyzetekben érvényesül igazán	Hangrés feltárásának/látótérbe hozásának nehezítettsége, Igazolt vagy feltételezett traumás nyaki gerincszakasz sérülés	Betegellátás, nagyrészt anesztézia
Igen	52	Férfi	Szakorvos több mint 20 év teljes szakmai gyakorlattal	Magánkórház	Egyáltalán nem végez oktatói tevékenységet	Nem	Nem érhető el egyáltalán videolaringoszkóp	Egyiken sem	Egyikről sem hallottam korábban	Nem érhető el egyáltalán videolaringoszkóp	Egyiket sem	Soha	Nem használok egyáltalán	Önkéntes alapú oktatás szimulátoron	Direkt laringoszkópiát, Fiberoszkópot, Laringeális maszkot, Sebészi légútat, Egyéb eszközt	Nincs videolaringoszkóp a fő munkahelyemen	Nincs velük érdemi tapasztalatom, így megítélni sem tudom	Szájnyitási képtelenség, Hangrés feltárásának/látótérbe hozásának nehezítettsége, Tubusbevezetési nehézség, Igazolt vagy feltételezett traumás nyaki gerincszakasz sérülés	Betegellátás, nagyrészt anesztézia
Igen	43	Férfi	Szakorvos 10-20 év teljes szakmai gyakorlattal	Megyei Kórház	Ritkábban oktat mint havi egy alkalom, de alkalomszerűen előfordul	Nem	Nem érhető el egyáltalán videolaringoszkóp	Egyiken sem	Egyikről sem hallottam korábban	Nem érhető el egyáltalán videolaringoszkóp	Egyiket sem	Soha	Nem használok egyáltalán	Nem kaptam oktatást és nem is használok ilyen eszközt	Direkt laringoszkópiát, Fiberoszkópot	Nincs videolaringoszkóp a fő munkahelyemen	Nincs velük érdemi tapasztalatom, így megítélni sem tudom	Hangrés feltárásának/látótérbe hozásának nehezítettsége, Tubusbevezetési nehézség	Betegellátás, nagyrészt intenzív terápia
Igen	28	Férfi	Szakorvosjelölt 2-5 év gyakorlattal	Megyei Kórház	Egyáltalán nem végez oktatói tevékenységet	Igen	Sebészet, Fül-Orr-Gégészet, Mellkassebészet, Érsebészet, Urológia, Traumatológia	Sebészet, Szülészet, Fül-Orr-Gégészet, Mellkassebészet, Érsebészet, Urológia, Traumatológia, Ortopédia, Intenzív Osztály	Airtraq	Airtraq	Airtraq	Ritkábban	Oktatás	Önkéntes alapú oktatás betegeken	Direkt laringoszkópiát, Fiberoszkópot, Laringeális maszkot, Sebészi légútat	Az eszköz beszerzési költsége, Munkahelyi vezető döntése	Hasznos eszközök, de érdemi előnyük csak bizonyos helyzetekben érvényesül igazán	Hangrés feltárásának/látótérbe hozásának nehezítettsége, Igazolt vagy feltételezett traumás nyaki gerincszakasz sérülés	Betegellátás, nagyrészt anesztézia
Igen	52	Férfi	Szakorvos több mint 20 év teljes szakmai gyakorlattal	Megyei Kórház	Rendszeresen részt vesz szakorvosjelöltek oktatásában (átlagosan legalább heti 1 alkalommal)	Igen	Sebészet, Szülészet, Fül-Orr-Gégészet, Szájsebészet, Mellkassebészet, Érsebészet, Urológia, Traumatológia, Sürgősségi Osztály, Ortopédia, Gyermeksebészet, Intenzív Osztály	Egyéb munkaállomás	C-MAC, GlideScope, McGrath 5, McGrath Mac, Egyéb videolaringoszkóp	McGrath Mac, Egyéb videolaringoszkóp	C-MAC, McGrath Mac, Egyéb videolaringoszkóp	Hetente	"Előre látható nehéz légút" megoldása, Oktatás	Önkéntes alapú oktatás szimulátoron	Direkt laringoszkópiát, Fiberoszkópot	Az eszköz beszerzési költsége, Rövid klinikai kipróbálás során szerzett tapasztalatok	Hasznos eszközök, de érdemi előnyük csak bizonyos helyzetekben érvényesül igazán	Szájnyitási képtelenség, Hangrés feltárásának/látótérbe hozásának nehezítettsége, Igazolt vagy feltételezett traumás nyaki gerincszakasz sérülés	Betegellátás, nagyrészt anesztézia
Igen	55	Férfi	Szakorvos több mint 20 év teljes szakmai gyakorlattal	Egyetemi Klinika	Ritkábban oktat mint havi egy alkalom, de alkalomszerűen előfordul	Nem	Nem érhető el egyáltalán videolaringoszkóp	Egyiken sem	Airtraq, GlideScope, KingVision	Nem érhető el egyáltalán videolaringoszkóp	Egyiket sem	Soha	Nem használok egyáltalán	Nem kaptam oktatást és nem is használok ilyen eszközt	Fiberoszkópot	Nincs videolaringoszkóp a fő munkahelyemen	Hasznos eszközök, de érdemi előnyük csak bizonyos helyzetekben érvényesül igazán	Hangrés feltárásának/látótérbe hozásának nehezítettsége, Tubusbevezetési nehézség, Igazolt vagy feltételezett traumás nyaki gerincszakasz sérülés	Betegellátás, nagyrészt anesztézia
Igen	25	Férfi	Szakorvosjelölt 2-5 év gyakorlattal	Városi Kórház	Ritkábban oktat mint havi egy alkalom, de alkalomszerűen előfordul	Igen	Mellkassebészet, Intenzív Osztály	Intenzív Osztály	Airtraq, GlideScope, Levitan, Pentax AWS	Elérhető de nem tudom, hogy milyen típus	Egyiket sem	Soha	Nem használok egyáltalán	Nem kaptam oktatást és nem is használok ilyen eszközt	Fiberoszkópot	Nem tudom, hogy mi alapján választották ki a meglévő eszközt	Nincs velük érdemi tapasztalatom, így megítélni sem tudom	Hangrés feltárásának/látótérbe hozásának nehezítettsége, Tubusbevezetési nehézség, Igazolt vagy feltételezett traumás nyaki gerincszakasz sérülés	Betegellátás, nagyrészt intenzív terápia
Igen	41	Nő	Szakorvos 10 évnél rövidebb teljes szakmai gyakorlattal	Megyei Kórház	Ritkábban oktat mint havi egy alkalom, de alkalomszerűen előfordul	Igen	Nem érhető el egyáltalán videolaringoszkóp	Sebészet, Szülészet, Fül-Orr-Gégészet, Érsebészet, Urológia, Traumatológia, Ortopédia	McGrath Mac	McGrath Mac	McGrath Mac	Hetente	Rutin légútbiztosítás	Kötelező oktatás szimulátoron	Direkt laringoszkópiát, Fiberoszkópot	Nem tudom, hogy mi alapján választották ki a meglévő eszközt	Nincs velük érdemi tapasztalatom, így megítélni sem tudom	Hangrés feltárásának/látótérbe hozásának nehezítettsége	Betegellátás, nagyrészt intenzív terápia
Igen	43	Nő	Szakorvosjelölt 2-5 év gyakorlattal	Egyetemi Klinika	Egyáltalán nem végez oktatói tevékenységet	Igen	Intenzív Osztály	Intenzív Osztály	Egyikről sem hallottam korábban	Elérhető de nem tudom, hogy milyen típus	Egyiket sem	Soha	Nem használok egyáltalán	Nem kaptam oktatást és nem is használok ilyen eszközt	Nem ismerek alternatív eszközt/eljárást	Nem tudom, hogy mi alapján választották ki a meglévő eszközt	Nincs velük érdemi tapasztalatom, így megítélni sem tudom	Egyikre sem a fentiek közül	Betegellátás, nagyrészt anesztézia
Igen	28	Nő	Szakorvosjelölt 2-5 év gyakorlattal	Megyei Kórház	Egyáltalán nem végez oktatói tevékenységet	Nem	Nem érhető el egyáltalán videolaringoszkóp	Egyiken sem	Egyikről sem hallottam korábban	Nem érhető el egyáltalán videolaringoszkóp	Egyiket sem	Soha	Nem használok egyáltalán	Nem kaptam oktatást és nem is használok ilyen eszközt	Direkt laringoszkópiát, Fiberoszkópot, Laringeális maszkot	Nincs videolaringoszkóp a fő munkahelyemen	Hasznos eszközök, de érdemi előnyük csak bizonyos helyzetekben érvényesül igazán	Hangrés feltárásának/látótérbe hozásának nehezítettsége, Igazolt vagy feltételezett traumás nyaki gerincszakasz sérülés	Betegellátás, nagyrészt anesztézia
Igen	55	Férfi	Szakorvos több mint 20 év teljes szakmai gyakorlattal	Városi Kórház	Ritkábban oktat mint havi egy alkalom, de alkalomszerűen előfordul	Nem	Nem érhető el egyáltalán videolaringoszkóp	Egyiken sem	Egyikről sem hallottam korábban	Nem érhető el egyáltalán videolaringoszkóp	Egyéb videolaringoszkóp	Soha	Nem használok egyáltalán	Nem kaptam oktatást és nem is használok ilyen eszközt	Fiberoszkópot	Nincs videolaringoszkóp a fő munkahelyemen, Az eszköz beszerzési költsége	Nincs velük érdemi tapasztalatom, így megítélni sem tudom	Szájnyitási képtelenség, Hangrés feltárásának/látótérbe hozásának nehezítettsége, Tubusbevezetési nehézség, Igazolt vagy feltételezett traumás nyaki gerincszakasz sérülés	Betegellátás, nagyrészt anesztézia
Igen	33	Férfi	Szakorvosjelölt 2-5 év gyakorlattal	Városi Kórház	Rendszeresen részt vesz szakorvosjelöltek oktatásában (átlagosan legalább heti 1 alkalommal)	Igen	Sebészet, Szülészet, Fül-Orr-Gégészet, Érsebészet, Intenzív Osztály, Egyéb munkaállomás	Sebészet, Fül-Orr-Gégészet, Intenzív Osztály	Airtraq, KingVision	Airtraq	Airtraq, KingVision	Hetente	Rutin légútbiztosítás, "Előre látható nehéz légút" megoldása, Oktatás	Kötelező oktatás szimulátoron	Direkt laringoszkópiát	Munkahelyi vezető döntése	Hasznos eszközök, de érdemi előnyük csak bizonyos helyzetekben érvényesül igazán	Hangrés feltárásának/látótérbe hozásának nehezítettsége, Igazolt vagy feltételezett traumás nyaki gerincszakasz sérülés	Betegellátás, nagyrészt anesztézia
Igen	59	Nő	Szakorvos több mint 20 év teljes szakmai gyakorlattal	Városi Kórház	Alkalmanként részt vesz szakorvosjelöltek oktatásában (átlagosan legalább havi 1 alkalommal)	Nem	Nem érhető el egyáltalán videolaringoszkóp	Egyiken sem	Airtraq, Bonfils	Nem érhető el egyáltalán videolaringoszkóp	Egyiket sem	Soha	Nem használok egyáltalán	Önkéntes alapú oktatás szimulátoron	Fiberoszkópot, Laringeális maszkot, Sebészi légútat	Nincs videolaringoszkóp a fő munkahelyemen	Hasznos eszközök, minden légútbiztosítás esetében ezt kellene használni	Hangrés feltárásának/látótérbe hozásának nehezítettsége	Betegellátás, nagyrészt anesztézia
Igen	36	Férfi	Szakorvos 10 évnél rövidebb teljes szakmai gyakorlattal	Egyetemi Klinika	Ritkábban oktat mint havi egy alkalom, de alkalomszerűen előfordul	Igen	Szülészet	Szülészet	Airtraq, KingVision	KingVision	KingVision	Ritkábban	"Előre látható nehéz légút" megoldása, "Váratlan nehéz légút" megoldása, Egyéb	Önkéntes alapú oktatás betegeken	Fiberoszkópot, Laringeális maszkot, Sebészi légútat	Nem tudom, hogy mi alapján választották ki a meglévő eszközt	Hasznos eszközök, de érdemi előnyük csak bizonyos helyzetekben érvényesül igazán	Hangrés feltárásának/látótérbe hozásának nehezítettsége, Igazolt vagy feltételezett traumás nyaki gerincszakasz sérülés	Betegellátás, nagyrészt anesztézia
Igen	69	Nő	Szakorvos több mint 20 év teljes szakmai gyakorlattal	Városi Kórház	Ritkábban oktat mint havi egy alkalom, de alkalomszerűen előfordul	Nem	Nem érhető el egyáltalán videolaringoszkóp	Egyiken sem	Egyikről sem hallottam korábban	Nem érhető el egyáltalán videolaringoszkóp	Egyiket sem	Soha	Nem használok egyáltalán	Nem kaptam oktatást és nem is használok ilyen eszközt	Fiberoszkópot	Nincs videolaringoszkóp a fő munkahelyemen, Szakmai vélemény nélküli eszközbeszerzés	Nincs velük érdemi tapasztalatom, így megítélni sem tudom	Hangrés feltárásának/látótérbe hozásának nehezítettsége, Tubusbevezetési nehézség, Váladékkal/vérrel "szennyezett" légút, Igazolt vagy feltételezett traumás nyaki gerincszakasz sérülés	Betegellátás, nagyrészt anesztézia
Igen	58	Nő	Szakorvos több mint 20 év teljes szakmai gyakorlattal	Városi Kórház	Rendszeresen részt vesz szakorvosjelöltek oktatásában (átlagosan legalább heti 1 alkalommal)	Igen	Sebészet, Szülészet, Sürgősségi Osztály, Intenzív Osztály	Sebészet, Szülészet, Sürgősségi Osztály, Intenzív Osztály	Airtraq, GlideScope	Airtraq, GlideScope, McGrath 5, Egyéb videolaringoszkóp	Airtraq, GlideScope, McGrath 5	Hetente	"Előre látható nehéz légút" megoldása	Kötelező oktatás szimulátoron	Fiberoszkópot	Rövid klinikai kipróbálás során szerzett tapasztalatok, Korábbi tudományos publikációkban leírt tapasztalatok, Munkahelyi vezető döntése	Hasznos eszközök, de érdemi előnyük csak bizonyos helyzetekben érvényesül igazán	Hangrés feltárásának/látótérbe hozásának nehezítettsége, Tubusbevezetési nehézség, Váladékkal/vérrel "szennyezett" légút, Gégeödéma, Igazolt vagy feltételezett traumás nyaki gerincszakasz sérülés	Betegellátás, nagyrészt intenzív terápia
Igen	40	Nő	Szakorvos 10-20 év teljes szakmai gyakorlattal	Városi Kórház	Egyáltalán nem végez oktatói tevékenységet	Igen	Egyéb munkaállomás	Egyéb munkaállomás	KingVision	KingVision	KingVision	Soha	Nem használok egyáltalán	Önkéntes alapú oktatás betegeken	Direkt laringoszkópiát, Fiberoszkópot	Nem tudom, hogy mi alapján választották ki a meglévő eszközt	Hasznos eszközök, de érdemi előnyük csak bizonyos helyzetekben érvényesül igazán	Hangrés feltárásának/látótérbe hozásának nehezítettsége, Tubusbevezetési nehézség, Igazolt vagy feltételezett traumás nyaki gerincszakasz sérülés	Betegellátás, nagyrészt anesztézia
Igen	51	Nő	Szakorvos több mint 20 év teljes szakmai gyakorlattal	Városi Kórház	Alkalmanként részt vesz szakorvosjelöltek oktatásában (átlagosan legalább havi 1 alkalommal)	Nem	Nem érhető el egyáltalán videolaringoszkóp	Egyiken sem	KingVision	Nem érhető el egyáltalán videolaringoszkóp	KingVision	Ritkábban	Egyéb	Önkéntes alapú oktatás szimulátoron	Fiberoszkópot, Sebészi légútat	Nincs videolaringoszkóp a fő munkahelyemen, Az eszköz beszerzési költsége	Hasznos eszközök, de érdemi előnyük csak bizonyos helyzetekben érvényesül igazán	Hangrés feltárásának/látótérbe hozásának nehezítettsége, Tubusbevezetési nehézség, Igazolt vagy feltételezett traumás nyaki gerincszakasz sérülés	Betegellátás, nagyrészt anesztézia
Igen	46	Nő	Szakorvos 10-20 év teljes szakmai gyakorlattal	Városi Kórház	Rendszeresen részt vesz szakorvosjelöltek oktatásában (átlagosan legalább heti 1 alkalommal)	Igen	Egyéb munkaállomás	Egyéb munkaállomás	Airtraq, GlideScope, McGrath 5, McGrath Mac	Airtraq, McGrath Mac	McGrath Mac	Ritkábban	"Váratlan nehéz légút" megoldása, Oktatás	Kötelező oktatás szimulátoron	Direkt laringoszkópiát	Rövid klinikai kipróbálás során szerzett tapasztalatok, Munkahelyi vezető döntése	Hasznos eszközök, de érdemi előnyük csak bizonyos helyzetekben érvényesül igazán	Hangrés feltárásának/látótérbe hozásának nehezítettsége, Tubusbevezetési nehézség	Betegellátás, nagyrészt anesztézia
Igen	55	Nő	Szakorvos több mint 20 év teljes szakmai gyakorlattal	Egyetemi Klinika	Rendszeresen részt vesz szakorvosjelöltek oktatásában (átlagosan legalább heti 1 alkalommal)	Igen	Szájsebészet	Szájsebészet	Airtraq, GlideScope, KingVision	Elérhető de nem tudom, hogy milyen típus	Airtraq	Ritkábban	Oktatás	Önkéntes alapú oktatás szimulátoron	Fiberoszkópot	Rövid klinikai kipróbálás során szerzett tapasztalatok	Hasznos eszközök, de érdemi előnyük csak bizonyos helyzetekben érvényesül igazán	Szájnyitási képtelenség, Hangrés feltárásának/látótérbe hozásának nehezítettsége, Tubusbevezetési nehézség	Betegellátás, nagyrészt intenzív terápia
Igen	40	Nő	Szakorvos 10-20 év teljes szakmai gyakorlattal	Megyei Kórház	Ritkábban oktat mint havi egy alkalom, de alkalomszerűen előfordul	Nem	Nem érhető el egyáltalán videolaringoszkóp	Egyiken sem	Egyikről sem hallottam korábban	Nem érhető el egyáltalán videolaringoszkóp	Egyiket sem	Soha	Nem használok egyáltalán	Nem kaptam oktatást és nem is használok ilyen eszközt	Fiberoszkópot	Nincs videolaringoszkóp a fő munkahelyemen	Nincs velük érdemi tapasztalatom, így megítélni sem tudom	Hangrés feltárásának/látótérbe hozásának nehezítettsége, Tubusbevezetési nehézség, Váladékkal/vérrel "szennyezett" légút, Igazolt vagy feltételezett traumás nyaki gerincszakasz sérülés	Betegellátás, nagyrészt anesztézia
Igen	33	Nő	Szakorvos 10 évnél rövidebb teljes szakmai gyakorlattal	Városi Kórház	Ritkábban oktat mint havi egy alkalom, de alkalomszerűen előfordul	Nem	Nem érhető el egyáltalán videolaringoszkóp	Egyiken sem	Egyikről sem hallottam korábban	Nem érhető el egyáltalán videolaringoszkóp	Egyiket sem	Soha	Nem használok egyáltalán	Nem kaptam oktatást és nem is használok ilyen eszközt	Fiberoszkópot	Nincs videolaringoszkóp a fő munkahelyemen	Nincs velük érdemi tapasztalatom, így megítélni sem tudom	Hangrés feltárásának/látótérbe hozásának nehezítettsége, Tubusbevezetési nehézség, Igazolt vagy feltételezett traumás nyaki gerincszakasz sérülés	Betegellátás, nagyrészt intenzív terápia
Igen	64	Nő	Szakorvos több mint 20 év teljes szakmai gyakorlattal	Magánkórház	Egyáltalán nem végez oktatói tevékenységet	Nem	Nem érhető el egyáltalán videolaringoszkóp	Egyiken sem	Egyikről sem hallottam korábban	Nem érhető el egyáltalán videolaringoszkóp	Egyiket sem	Soha	Nem használok egyáltalán	Önkéntes alapú oktatás szimulátoron	Fiberoszkópot	Nincs videolaringoszkóp a fő munkahelyemen	Hasznos eszközök, de érdemi előnyük csak bizonyos helyzetekben érvényesül igazán	Hangrés feltárásának/látótérbe hozásának nehezítettsége, Igazolt vagy feltételezett traumás nyaki gerincszakasz sérülés	Betegellátás, nagyrészt anesztézia
Igen	51	Nő	Szakorvosjelölt kevesebb mint 2 év gyakorlattal	Megyei Kórház	Ritkábban oktat mint havi egy alkalom, de alkalomszerűen előfordul	Igen	Egyéb munkaállomás	Egyéb munkaállomás	Airtraq, Bullard, C-Trach, GlideScope, KingVision, Egyéb videolaringoszkóp	KingVision	KingVision, Egyéb videolaringoszkóp	Hetente	Rutin légútbiztosítás, "Előre látható nehéz légút" megoldása, "Váratlan nehéz légút" megoldása, Oktatás	Önkéntes alapú oktatás szimulátoron	Fiberoszkópot	Az eszköz beszerzési költsége, Rövid klinikai kipróbálás során szerzett tapasztalatok, Korábbi tudományos publikációkban leírt tapasztalatok	Haszontalan "kütyük", érdemi klinikai előnyük nincs	Hangrés feltárásának/látótérbe hozásának nehezítettsége	Betegellátás, nagyrészt anesztézia
Igen	52	Nő	Szakorvos több mint 20 év teljes szakmai gyakorlattal	Egyetemi Klinika	Ritkábban oktat mint havi egy alkalom, de alkalomszerűen előfordul	Igen	Intenzív Osztály	Intenzív Osztály	KingVision	KingVision	KingVision	Havonta	"Előre látható nehéz légút" megoldása, "Váratlan nehéz légút" megoldása, Oktatás	Nem kaptam oktatást de használok videolaringoszkópot	Fiberoszkópot, Laringeális maszkot	Nem tudom, hogy mi alapján választották ki a meglévő eszközt, Munkahelyi vezető döntése	Hasznos eszközök, de érdemi előnyük csak bizonyos helyzetekben érvényesül igazán	Hangrés feltárásának/látótérbe hozásának nehezítettsége, Igazolt vagy feltételezett traumás nyaki gerincszakasz sérülés	Betegellátás, nagyrészt anesztézia
Igen	35	Férfi	Szakorvosjelölt 2-5 év gyakorlattal	Megyei Kórház	Ritkábban oktat mint havi egy alkalom, de alkalomszerűen előfordul	Igen	Sebészet, Szülészet, Mellkassebészet, Érsebészet, Urológia, Traumatológia, Ortopédia, Gyermeksebészet	Fül-Orr-Gégészet, Szájsebészet, Sürgősségi Osztály, Intenzív Osztály, Egyéb munkaállomás	Bonfils, KingVision, McGrath 5, Pentax AWS	KingVision	C-MAC, KingVision, McGrath 5, McGrath Mac	Évente	"Váratlan nehéz légút" megoldása	Önkéntes alapú oktatás szimulátoron	Fiberoszkópot, Laringeális maszkot	Rövid klinikai kipróbálás során szerzett tapasztalatok	Hasznos eszközök, de érdemi előnyük csak bizonyos helyzetekben érvényesül igazán	Hangrés feltárásának/látótérbe hozásának nehezítettsége, Tubusbevezetési nehézség, Váladékkal/vérrel "szennyezett" légút, Igazolt vagy feltételezett traumás nyaki gerincszakasz sérülés	Betegellátás, nagyrészt anesztézia
Igen	40	Nő	Szakorvos 10-20 év teljes szakmai gyakorlattal	Megyei Kórház	Egyáltalán nem végez oktatói tevékenységet	Igen	Sebészet, Szülészet, Mellkassebészet, Érsebészet, Traumatológia, Ortopédia, Gyermeksebészet	Fül-Orr-Gégészet, Szájsebészet, Urológia, Intenzív Osztály	Egyikről sem hallottam korábban	Elérhető de nem tudom, hogy milyen típus	Egyiket sem	Soha	Nem használok egyáltalán	Önkéntes alapú oktatás szimulátoron	Direkt laringoszkópiát	Munkahelyi vezető döntése	Nincs velük érdemi tapasztalatom, így megítélni sem tudom	Hangrés feltárásának/látótérbe hozásának nehezítettsége, Igazolt vagy feltételezett traumás nyaki gerincszakasz sérülés	Betegellátás, nagyrészt anesztézia
Igen	41	Nő	Szakorvos 10 évnél rövidebb teljes szakmai gyakorlattal	Megyei Kórház	Alkalmanként részt vesz szakorvosjelöltek oktatásában (átlagosan legalább havi 1 alkalommal)	Nem	Nem érhető el egyáltalán videolaringoszkóp	Egyiken sem	Airtraq, Bonfils, Bullard, GlideScope, McGrath 5	Nem érhető el egyáltalán videolaringoszkóp	Egyiket sem	Soha	Nem használok egyáltalán	Önkéntes alapú oktatás szimulátoron	Fiberoszkópot, Sebészi légútat	Nincs videolaringoszkóp a fő munkahelyemen	Hasznos eszközök, minden légútbiztosítás esetében ezt kellene használni	Hangrés feltárásának/látótérbe hozásának nehezítettsége, Tubusbevezetési nehézség, Váladékkal/vérrel "szennyezett" légút, Gégeödéma, Igazolt vagy feltételezett traumás nyaki gerincszakasz sérülés	Betegellátás, nagyrészt anesztézia
Igen	28	Férfi	Szakorvosjelölt 2-5 év gyakorlattal	Városi Kórház	Ritkábban oktat mint havi egy alkalom, de alkalomszerűen előfordul	Igen	Sebészet, Intenzív Osztály	Sebészet, Szülészet, Fül-Orr-Gégészet, Urológia, Traumatológia, Sürgősségi Osztály, Ortopédia, Intenzív Osztály	C-MAC, C-MAC D-blade, KingVision, Pentax AWS, Vividtrac	C-MAC	C-MAC, C-MAC D-blade, KingVision	Hetente	"Előre látható nehéz légút" megoldása, "Váratlan nehéz légút" megoldása	Kötelező oktatás szimulátoron	Fiberoszkópot	Az eszköz beszerzési költsége, Rövid klinikai kipróbálás során szerzett tapasztalatok, Munkahelyi vezető döntése	Hasznos eszközök, de érdemi előnyük csak bizonyos helyzetekben érvényesül igazán	Hangrés feltárásának/látótérbe hozásának nehezítettsége, Tubusbevezetési nehézség, Igazolt vagy feltételezett traumás nyaki gerincszakasz sérülés	Betegellátás, nagyrészt intenzív terápia
Igen	46	Nő	Szakorvos 10-20 év teljes szakmai gyakorlattal	Egyéb	Ritkábban oktat mint havi egy alkalom, de alkalomszerűen előfordul	Nem	Nem érhető el egyáltalán videolaringoszkóp	Egyiken sem	Airtraq, Bonfils, C-MAC, GlideScope, Pentax AWS	Nem érhető el egyáltalán videolaringoszkóp	Bonfils	Soha	Nem használok egyáltalán	Nem kaptam oktatást és nem is használok ilyen eszközt	Fiberoszkópot	Nincs videolaringoszkóp a fő munkahelyemen	Nincs velük érdemi tapasztalatom, így megítélni sem tudom	Szájnyitási képtelenség, Hangrés feltárásának/látótérbe hozásának nehezítettsége, Igazolt vagy feltételezett traumás nyaki gerincszakasz sérülés	Betegellátás, nagyrészt anesztézia
Igen	50	Nő	Szakorvos 10-20 év teljes szakmai gyakorlattal	Városi Kórház	Alkalmanként részt vesz szakorvosjelöltek oktatásában (átlagosan legalább havi 1 alkalommal)	Igen	Sebészet, Fül-Orr-Gégészet, Urológia, Traumatológia	Sebészet, Szülészet, Fül-Orr-Gégészet, Urológia, Traumatológia, Intenzív Osztály	GlideScope, Pentax AWS	Pentax AWS	GlideScope, Pentax AWS	Havonta	"Előre látható nehéz légút" megoldása	Önkéntes alapú oktatás szimulátoron	Direkt laringoszkópiát, Fiberoszkópot	Rövid klinikai kipróbálás során szerzett tapasztalatok	Hasznos eszközök, de érdemi előnyük csak bizonyos helyzetekben érvényesül igazán	Szájnyitási képtelenség, Hangrés feltárásának/látótérbe hozásának nehezítettsége, Igazolt vagy feltételezett traumás nyaki gerincszakasz sérülés	Betegellátás, nagyrészt anesztézia
Igen	53	Nő	Szakorvos több mint 20 év teljes szakmai gyakorlattal	Megyei Kórház	Ritkábban oktat mint havi egy alkalom, de alkalomszerűen előfordul	Igen	Sebészet	Sebészet, Érsebészet, Urológia, Traumatológia, Ortopédia, Intenzív Osztály	C-MAC, C-MAC D-blade, GlideScope	KingVision	KingVision	Ritkábban	"Előre látható nehéz légút" megoldása, "Váratlan nehéz légút" megoldása	Önkéntes alapú oktatás szimulátoron	Direkt laringoszkópiát, Fiberoszkópot, Sebészi légútat	Az eszköz beszerzési költsége, Munkahelyi vezető döntése	Hasznos eszközök, de érdemi előnyük csak bizonyos helyzetekben érvényesül igazán	Hangrés feltárásának/látótérbe hozásának nehezítettsége, Tubusbevezetési nehézség	Betegellátás, nagyrészt anesztézia
Igen	36	Nő	Szakorvos 10-20 év teljes szakmai gyakorlattal	Városi Kórház	Rendszeresen részt vesz szakorvosjelöltek oktatásában (átlagosan legalább heti 1 alkalommal)	Igen	Sebészet, Szájsebészet, Traumatológia	Sebészet, Szájsebészet, Érsebészet, Traumatológia, Sürgősségi Osztály, Ortopédia, Gyermeksebészet, Intenzív Osztály	Airtraq, Bonfils, Bullard, C-Trach, GlideScope, KingVision, McGrath Mac, Pentax AWS	KingVision, McGrath Mac	KingVision	Évente	Rutin légútbiztosítás, Oktatás	Önkéntes alapú oktatás szimulátoron	Direkt laringoszkópiát, Fiberoszkópot, Laringeális maszkot, Sebészi légútat, Egyéb eszközt	Az eszköz beszerzési költsége, Rövid klinikai kipróbálás során szerzett tapasztalatok, Korábbi tudományos publikációkban leírt tapasztalatok, Munkahelyi vezető döntése, Légútbiztosítás problémaköre iránt kifelyezetten érdeklődő és abban járatos kolléga véleménye	Hasznos eszközök, de érdemi előnyük csak bizonyos helyzetekben érvényesül igazán	Hangrés feltárásának/látótérbe hozásának nehezítettsége, Tubusbevezetési nehézség, Igazolt vagy feltételezett traumás nyaki gerincszakasz sérülés	Betegellátás, nagyrészt intenzív terápia
Igen	46	Nő	Szakorvos 10-20 év teljes szakmai gyakorlattal	Egyetemi Klinika	Rendszeresen részt vesz szakorvosjelöltek oktatásában (átlagosan legalább heti 1 alkalommal)	Igen	Elérhető, de nem tudom hogy pontosan hol	Nem tudom hol érhető el 10 percen belül	GlideScope, KingVision, Pentax AWS	Elérhető de nem tudom, hogy milyen típus	Egyiket sem	Soha	Nem használok egyáltalán	Önkéntes alapú oktatás szimulátoron	Direkt laringoszkópiát, Fiberoszkópot	Nem tudom, hogy mi alapján választották ki a meglévő eszközt	Nincs velük érdemi tapasztalatom, így megítélni sem tudom	Hangrés feltárásának/látótérbe hozásának nehezítettsége, Igazolt vagy feltételezett traumás nyaki gerincszakasz sérülés	Betegellátás, nagyrészt anesztézia
Igen	40	Férfi	Szakorvos 10-20 év teljes szakmai gyakorlattal	Egyetemi Klinika	Rendszeresen részt vesz szakorvosjelöltek oktatásában (átlagosan legalább heti 1 alkalommal)	Nem	Nem érhető el egyáltalán videolaringoszkóp	Egyiken sem	Bonfils, Bullard, C-MAC, KingVision	Nem érhető el egyáltalán videolaringoszkóp	Egyiket sem	Soha	Nem használok egyáltalán	Önkéntes alapú oktatás szimulátoron	Direkt laringoszkópiát, Fiberoszkópot, Laringeális maszkot, Sebészi légútat	Nincs videolaringoszkóp a fő munkahelyemen	Hasznos eszközök, de érdemi előnyük csak bizonyos helyzetekben érvényesül igazán	Hangrés feltárásának/látótérbe hozásának nehezítettsége, Tubusbevezetési nehézség, Igazolt vagy feltételezett traumás nyaki gerincszakasz sérülés	Betegellátás, nagyrészt intenzív terápia
Igen	38	Férfi	Szakorvos 10-20 év teljes szakmai gyakorlattal	Megyei Kórház	Ritkábban oktat mint havi egy alkalom, de alkalomszerűen előfordul	Nem	Nem érhető el egyáltalán videolaringoszkóp	Egyiken sem	GlideScope	Nem érhető el egyáltalán videolaringoszkóp	Egyéb videolaringoszkóp	Ritkábban	"Váratlan nehéz légút" megoldása	Nem kaptam oktatást és nem is használok ilyen eszközt	Egyéb eszközt	Munkahelyi vezető döntése, Légútbiztosítás problémaköre iránt kifelyezetten érdeklődő és abban járatos kolléga véleménye	Hasznos eszközök, de érdemi előnyük csak bizonyos helyzetekben érvényesül igazán	Hangrés feltárásának/látótérbe hozásának nehezítettsége, Tubusbevezetési nehézség, Igazolt vagy feltételezett traumás nyaki gerincszakasz sérülés	Betegellátás, nagyrészt anesztézia
Igen	46	Férfi	Szakorvos 10-20 év teljes szakmai gyakorlattal	Egyéb	Rendszeresen részt vesz szakorvosjelöltek oktatásában (átlagosan legalább heti 1 alkalommal)	Igen	Intenzív Osztály	Fül-Orr-Gégészet, Urológia, Traumatológia, Sürgősségi Osztály, Gyermeksebészet, Intenzív Osztály	Airtraq, Bonfils, C-MAC, C-Trach, GlideScope, McGrath Mac, Pentax AWS	McGrath Mac	GlideScope, McGrath Mac, Pentax AWS	Havonta	Rutin légútbiztosítás, "Előre látható nehéz légút" megoldása, "Váratlan nehéz légút" megoldása	Kötelező oktatás szimulátoron	Direkt laringoszkópiát, Fiberoszkópot	Rövid klinikai kipróbálás során szerzett tapasztalatok	Hasznos eszközök, de érdemi előnyük csak bizonyos helyzetekben érvényesül igazán	Szájnyitási képtelenség, Hangrés feltárásának/látótérbe hozásának nehezítettsége, Igazolt vagy feltételezett traumás nyaki gerincszakasz sérülés	Betegellátás, nagyrészt anesztézia
Igen	47	Nő	Szakorvos több mint 20 év teljes szakmai gyakorlattal	Megyei Kórház	Ritkábban oktat mint havi egy alkalom, de alkalomszerűen előfordul	Nem	Nem érhető el egyáltalán videolaringoszkóp	Egyiken sem	Egyikről sem hallottam korábban	Nem érhető el egyáltalán videolaringoszkóp	Egyiket sem	Soha	Nem használok egyáltalán	Nem kaptam oktatást és nem is használok ilyen eszközt	Direkt laringoszkópiát	Nincs videolaringoszkóp a fő munkahelyemen	Nincs velük érdemi tapasztalatom, így megítélni sem tudom	Egyikre sem a fentiek közül	Betegellátás, nagyrészt anesztézia
Igen	56	Férfi	Szakorvos több mint 20 év teljes szakmai gyakorlattal	Városi Kórház	Ritkábban oktat mint havi egy alkalom, de alkalomszerűen előfordul	Nem	Nem érhető el egyáltalán videolaringoszkóp	Egyiken sem	Egyikről sem hallottam korábban	Nem érhető el egyáltalán videolaringoszkóp	Egyiket sem	Soha	Nem használok egyáltalán	Nem kaptam oktatást és nem is használok ilyen eszközt	Fiberoszkópot	Nincs videolaringoszkóp a fő munkahelyemen	Haszontalan "kütyük", érdemi klinikai előnyük nincs	Egyikre sem a fentiek közül	Betegellátás, nagyrészt anesztézia
Igen	37	Férfi	Szakorvos 10-20 év teljes szakmai gyakorlattal	Megyei Kórház	Alkalmanként részt vesz szakorvosjelöltek oktatásában (átlagosan legalább havi 1 alkalommal)	Igen	Sebészet, Érsebészet, Urológia, Traumatológia, Ortopédia, Intenzív Osztály	Sebészet, Érsebészet, Urológia, Traumatológia, Ortopédia, Intenzív Osztály	Airtraq, Bonfils, Bullard, Coopdech, GlideScope, Wuscope	Airtraq	Airtraq	Ritkábban	"Váratlan nehéz légút" megoldása	Nem kaptam oktatást és nem is használok ilyen eszközt	Fiberoszkópot, Laringeális maszkot, Sebészi légútat	Az eszköz beszerzési költsége	Hasznos eszközök, de érdemi előnyük csak bizonyos helyzetekben érvényesül igazán	Hangrés feltárásának/látótérbe hozásának nehezítettsége, Igazolt vagy feltételezett traumás nyaki gerincszakasz sérülés	Betegellátás, nagyrészt anesztézia
Igen	52	Nő	Szakorvos 10-20 év teljes szakmai gyakorlattal	Városi Kórház	Egyáltalán nem végez oktatói tevékenységet	Nem	Nem érhető el egyáltalán videolaringoszkóp	Egyiken sem	Egyikről sem hallottam korábban	Nem érhető el egyáltalán videolaringoszkóp	Egyiket sem	Soha	Nem használok egyáltalán	Nem kaptam oktatást és nem is használok ilyen eszközt	Direkt laringoszkópiát, Fiberoszkópot	Nincs videolaringoszkóp a fő munkahelyemen, Az eszköz beszerzési költsége	Nincs velük érdemi tapasztalatom, így megítélni sem tudom	Szájnyitási képtelenség, Hangrés feltárásának/látótérbe hozásának nehezítettsége, Tubusbevezetési nehézség, Váladékkal/vérrel "szennyezett" légút, Gégeödéma, Igazolt vagy feltételezett traumás nyaki gerincszakasz sérülés	Betegellátás, nagyrészt anesztézia
Igen	36	Nő	Szakorvos 10 évnél rövidebb teljes szakmai gyakorlattal	Megyei Kórház	Egyáltalán nem végez oktatói tevékenységet	Igen	Sebészet, Szülészet, Fül-Orr-Gégészet, Érsebészet, Urológia, Traumatológia, Sürgősségi Osztály, Ortopédia, Intenzív Osztály	Sebészet, Szülészet, Fül-Orr-Gégészet, Érsebészet, Urológia, Traumatológia, Sürgősségi Osztály, Ortopédia, Intenzív Osztály	Egyikről sem hallottam korábban	Elérhető de nem tudom, hogy milyen típus	Egyéb videolaringoszkóp	Havonta	"Előre látható nehéz légút" megoldása	Önkéntes alapú oktatás betegeken	Direkt laringoszkópiát, Fiberoszkópot, Laringeális maszkot, Sebészi légútat, Egyéb eszközt	Nem tudom, hogy mi alapján választották ki a meglévő eszközt	Hasznos eszközök, de érdemi előnyük csak bizonyos helyzetekben érvényesül igazán	Szájnyitási képtelenség, Hangrés feltárásának/látótérbe hozásának nehezítettsége, Tubusbevezetési nehézség, Igazolt vagy feltételezett traumás nyaki gerincszakasz sérülés	Betegellátás, nagyrészt anesztézia
Igen	46	Férfi	Szakorvos több mint 20 év teljes szakmai gyakorlattal	Megyei Kórház	Rendszeresen részt vesz szakorvosjelöltek oktatásában (átlagosan legalább heti 1 alkalommal)	Nem	Nem érhető el egyáltalán videolaringoszkóp	Egyiken sem	Airtraq, Bonfils, GlideScope	Nem érhető el egyáltalán videolaringoszkóp	GlideScope, Egyéb videolaringoszkóp	Soha	Nem használok egyáltalán	Önkéntes alapú oktatás szimulátoron	Egyéb eszközt	Légútbiztosítás problémaköre iránt kifelyezetten érdeklődő és abban járatos kolléga véleménye	Hasznos eszközök, de érdemi előnyük csak bizonyos helyzetekben érvényesül igazán	Hangrés feltárásának/látótérbe hozásának nehezítettsége	Betegellátás, nagyrészt anesztézia
Igen	45	Nő	Szakorvos 10-20 év teljes szakmai gyakorlattal	Egyetemi Klinika	Alkalmanként részt vesz szakorvosjelöltek oktatásában (átlagosan legalább havi 1 alkalommal)	Nem	Nem érhető el egyáltalán videolaringoszkóp	Egyiken sem	KingVision, Pentax AWS, Vividtrac	Nem érhető el egyáltalán videolaringoszkóp	Egyiket sem	Soha	Nem használok egyáltalán	Önkéntes alapú oktatás szimulátoron	Direkt laringoszkópiát, Fiberoszkópot, Laringeális maszkot	Nincs videolaringoszkóp a fő munkahelyemen	Hasznos eszközök, de érdemi előnyük csak bizonyos helyzetekben érvényesül igazán	Hangrés feltárásának/látótérbe hozásának nehezítettsége, Tubusbevezetési nehézség, Váladékkal/vérrel "szennyezett" légút, Igazolt vagy feltételezett traumás nyaki gerincszakasz sérülés	Betegellátás, nagyrészt anesztézia
Igen	59	Férfi	Szakorvos több mint 20 év teljes szakmai gyakorlattal	Városi Kórház	Rendszeresen részt vesz szakorvosjelöltek oktatásában (átlagosan legalább heti 1 alkalommal)	Igen	Sebészet, Fül-Orr-Gégészet	Sebészet, Szülészet, Fül-Orr-Gégészet, Érsebészet, Urológia, Sürgősségi Osztály, Intenzív Osztály	McGrath Mac	McGrath Mac	McGrath Mac	Hetente	"Előre látható nehéz légút" megoldása, "Váratlan nehéz légút" megoldása, Oktatás	Kötelező oktatás szimulátoron	Fiberoszkópot, Laringeális maszkot	Rövid klinikai kipróbálás során szerzett tapasztalatok, Munkahelyi vezető döntése	Hasznos eszközök, de érdemi előnyük csak bizonyos helyzetekben érvényesül igazán	Hangrés feltárásának/látótérbe hozásának nehezítettsége, Tubusbevezetési nehézség	Betegellátás, nagyrészt anesztézia
Igen	38	Nő	Szakorvos 10 évnél rövidebb teljes szakmai gyakorlattal	Megyei Kórház	Egyáltalán nem végez oktatói tevékenységet	Nem	Nem érhető el egyáltalán videolaringoszkóp	Egyiken sem	Airtraq, Bullard, C-MAC, C-Trach, GlideScope, Vividtrac, Wuscope	Nem érhető el egyáltalán videolaringoszkóp	Egyiket sem	Soha	Nem használok egyáltalán	Önkéntes alapú oktatás szimulátoron	Fiberoszkópot	Nincs videolaringoszkóp a fő munkahelyemen	Nincs velük érdemi tapasztalatom, így megítélni sem tudom	Hangrés feltárásának/látótérbe hozásának nehezítettsége, Igazolt vagy feltételezett traumás nyaki gerincszakasz sérülés	Betegellátás, nagyrészt anesztézia
Igen	35	Férfi	Szakorvosjelölt 2-5 év gyakorlattal	Megyei Kórház	Ritkábban oktat mint havi egy alkalom, de alkalomszerűen előfordul	Nem	Nem érhető el egyáltalán videolaringoszkóp	Egyiken sem	GlideScope, KingVision, Egyéb videolaringoszkóp	Nem érhető el egyáltalán videolaringoszkóp	KingVision	Ritkábban	"Előre látható nehéz légút" megoldása, Egyéb	Önkéntes alapú oktatás betegeken	Direkt laringoszkópiát, Fiberoszkópot, Laringeális maszkot	Nincs videolaringoszkóp a fő munkahelyemen	Hasznos eszközök, de érdemi előnyük csak bizonyos helyzetekben érvényesül igazán	Hangrés feltárásának/látótérbe hozásának nehezítettsége, Tubusbevezetési nehézség, Igazolt vagy feltételezett traumás nyaki gerincszakasz sérülés	Betegellátás, nagyrészt anesztézia
Igen	54	Nő	Szakorvos 10-20 év teljes szakmai gyakorlattal	Városi Kórház	Alkalmanként részt vesz szakorvosjelöltek oktatásában (átlagosan legalább havi 1 alkalommal)	Igen	Sebészet, Fül-Orr-Gégészet, Érsebészet, Urológia	Sebészet, Szülészet, Fül-Orr-Gégészet, Érsebészet, Urológia, Intenzív Osztály	Airtraq, AP Venner, Bullard, McGrath 5, McGrath Mac	Egyéb videolaringoszkóp	Egyéb videolaringoszkóp	Havonta	"Előre látható nehéz légút" megoldása, "Váratlan nehéz légút" megoldása	Önkéntes alapú oktatás szimulátoron	Direkt laringoszkópiát, Fiberoszkópot, Laringeális maszkot, Sebészi légútat	Rövid klinikai kipróbálás során szerzett tapasztalatok	Hasznos eszközök, de érdemi előnyük csak bizonyos helyzetekben érvényesül igazán	Szájnyitási képtelenség, Hangrés feltárásának/látótérbe hozásának nehezítettsége, Gégeödéma, Igazolt vagy feltételezett traumás nyaki gerincszakasz sérülés	Betegellátás, nagyrészt anesztézia
Igen	46	Férfi	Szakorvos 10-20 év teljes szakmai gyakorlattal	Egyéb	Egyáltalán nem végez oktatói tevékenységet	Igen	Sebészet, Érsebészet, Urológia	Szülészet, Fül-Orr-Gégészet	Egyikről sem hallottam korábban	Elérhető de nem tudom, hogy milyen típus	Egyéb videolaringoszkóp	Havonta	"Váratlan nehéz légút" megoldása	Nem kaptam oktatást de használok videolaringoszkópot	Fiberoszkópot	Nincs videolaringoszkóp a fő munkahelyemen	Hasznos eszközök, de érdemi előnyük csak bizonyos helyzetekben érvényesül igazán	Hangrés feltárásának/látótérbe hozásának nehezítettsége	Betegellátás, nagyrészt anesztézia
